# Supplementary material for: The Effect of Virtual Fencing Stimuli on Stress Responses and Behavior in Sheep
Source: Animals (Basel). 2019 Jan 21;9(1):30. doi: 10.3390/ani9010030 (PMC6356644; doi:10.3390/ani9010030)
Supplement: Supplementary file 1 [file animals-09-00030-s001.zip]

Archive with 1 entries (1 files):
- animals-410679.xlsx
