# Supplementary material for: The Effect of Virtual Fencing Stimuli on Stress Responses and Behavior in Sheep
Source: Animals (Basel). 2019 Jan 21;9(1):30. doi: 10.3390/ani9010030 (PMC6356644; doi:10.3390/ani9010030)
Supplement: Supplementary file 1 [file animals-09-00030-s001.zip › animals-410679.xlsx]

## Sheet: Kearton all results
SheepID	Group	Day	Line	Age	Newmin	Newmax	Newchange	Tempmax	Tempchange	Tempmean240	Tempmean60	CortAUC60	CortAUC240	Cortpeak60	Cortmin60	Cortchange60	Cortpeak240	Cortmin240	Cortchange240	Cortmean60	Cortmean240	EarposchangePostTreat	EarposchangeTreat	% Vigilant Trt	Not_Vigilant Trt	% Ears Axial Trt	% Ears Backward Trt	% Ears Planar Trt	% Ears Forward Trt	Step Trt	Run Trt	Stepback Trt	Stiffneck Trt	Sniffothers Trt	Sniffground Trt	Sniffsurround Trt	Huddle Trt	Groupandhide Trt	Jump Trt	Rear Trt	Urination Trt	Defecation Trt	Hunch Trt	Shakehead Trt	Shakebody Trt	Fall Trt	Step Post Trt	Run Post Trt	Stepback Post Trt
1	Control	1	LR	6	39.113	40.11	0.997	40.11	1	39.58	39.9	2324.01	5588.66	68.81	12.81	56.01	68.81	12.81	56.01	42.31	35.42	2	1	85.2	14.8	0	0	0	100	0	0	0	0	0	0	0	0	0	0	0	0	0	0	0	1	0	2	0	0
2	Control	1	1	6	39.087	39.585	0.498	39.59	0.5	39.18	39.44	2324.86	5798.53	87.34	14.74	72.6	87.34	14.74	72.6	45.4	38.17	2	1	47.6	52.4	0	0	0	100	0	0	0	0	0	1	0	0	0	0	0	0	0	0	0	0	0	2	0	0
3	Control	1	2	6	39.079	39.578	0.499	39.58	0.5	39.48	39.56	3636.92	7622.85	106.59	16.74	89.85	106.59	11.85	94.74	72.12	57.61	3	1	0	100	0	0	100	0	0	0	0	0	0	0	0	0	0	0	0	0	0	0	0	0	0	4	0	0
4	Control	1	HR	6	38.1	39.097	0.997	39.1	0.5	38.77	38.99	3687.07	6802.52	125.81	15.39	110.42	125.81	4.65	121.16	75.83	58.6	0	0	100	0	0	0	0	100	0	0	0	0	0	0	0	0	0	0	0	0	0	0	0	0	0	0	0	0
5	Beep	1	LR	6	38.599	39.596	0.997	39.6	0.5	39.11	39.1	1365.32	2831.78	35.45	9.14	26.31	35.45	1.35	34.1	19.13	15.64	4	2	100	0	0	23.6982	0	76.3018	0	0	0	0	0	0	0	0	0	0	0	0	0	0	0	0	0	0	0	0
6	Beep	1	1	6	39.108	39.607	0.499	39.61	0.5	39.2	39.49	756.44	3898.85	16.79	4.15	12.64	25.77	4.15	21.62	11.02	13.33	1	5	100	0	28.8328	8.36696	18.9586	43.8417	0	0	0	0	0	0	0	0	0	0	0	0	0	0	0	0	0	1	0	1
7	Beep	1	HR	6	39.046	39.544	0.498	39.54	0.5	39.24	39.54	605.86	1266.2	18.14	1.78	16.36	18.14	1.59	16.54	8.57	7.02	0	4	100	0	15.4038	0	19.3535	65.2426	0	0	0	0	0	0	0	0	0	0	0	0	0	0	0	0	0	0	0	0
8	Beep	1	LR	6	39.144	39.642	0.498	39.64	0.5	39.2	39.38	540.21	808.85	16.55	1.96	14.58	16.55	0.38	16.17	9.42	7.08	0	1	100	0	0	0	0	100	0	0	0	0	0	0	0	0	0	0	0	0	0	0	0	0	0	1	0	0
9	Bark	1	2	6	39.108	39.607	0.499	39.61	1	39.1	39.2	2119.68	3256.81	60.08	3.19	56.88	60.08	3.19	56.88	30.71	23.81	7	6	100	0	34.5982	17.1002	13.1234	35.1782	4	0	2	0	0	0	0	0	0	0	0	0	0	0	0	0	0	6	0	2
10	Bark	1	LR	6	39.165	39.663	0.498	39.66	0.5	39.37	39.6	1647.14	3500.91	43.75	1.55	42.2	43.75	1.55	42.2	25.39	21.27	8	5	100	0	24.4408	21.4747	0	54.0845	7	0	0	0	0	0	0	0	0	0	0	0	0	0	0	0	0	1	0	1
11	Bark	1	2	6	38.666	39.165	0.499	39.17	0.5	38.91	39.17	1138.28	2878.12	59.97	2.52	57.45	59.97	2.52	57.45	19.24	16.74	7	5	100	0	8.35128	17.8956	13.5211	60.232	3	0	0	0	0	0	0	0	0	1	0	0	0	0	0	0	0	8	0	0
12	Bark	1	HR	6	39.633	40.131	0.498	40.13	1	39.54	39.87	2611.13	4564.96	111.83	19.4	92.43	111.83	3.97	107.86	53.58	40.6	11	5	88.865	11.135	34.3828	0	0	65.6172	5	0	0	0	0	0	0	0	0	0	0	0	0	0	0	0	0	2	0	2
13	Restraint	1	LR	6	39.167	39.167	0	39.17	0	39.17	39.17	1285.71	2675.36	45.53	3.89	41.64	45.53	1.06	44.46	20.71	16.86	4	7	100	0	5.16984	25.0538	7.5764	62.1999	4	0	0	1	0	0	0	0	0	0	0	0	0	0	0	0	0	4	0	0
14	Restraint	1	2	6								584.04	1564.97	16.7	7.05	9.65	16.7	5.05	11.64	9.65	8.35	3	7	74.528	25.472	15.1118	37.1666	23.0654	24.6562	5	0	3	2	0	0	0	0	0	0	3	0	0	0	3	0	0	4	0	1
15	Restraint	1	LR	6	40.076	40.076	0	40.08	0.5	39.98	40.08	3715.29	16001.5	95.99	6.57	89.42	124.59	6.57	118.02	53.74	57.29	5	8	100	0	27.0422	16.3254	0	56.6324	3	0	2	0	0	0	0	0	0	0	0	0	0	0	0	0	0	2	0	0
16	Restraint	1	HR	6	39.042	39.541	0.499	39.54	0	39.54	39.54	3553.51	12445.7	111.43	16.39	95.04	111.43	14.49	96.94	56.99	54.73	0	0	100	0	0	0	0	100	13	0	2	3	0	0	0	0	0	0	3	0	0	1	0	0	0	7	0	2
17	Electrical stimulus	1	HR	6	39.098	39.596	0.498	39.6	0.5	39.11	39.14	1623.63	2335.98	44.74	0.8	43.94	44.74	0.8	43.94	25.23	19.02	4	5	100	0	36.333	14.0009	36.6663	12.9999	2	0	0	0	0	0	0	0	0	0	0	0	0	0	0	0	0	11	0	0
18	Electrical stimulus	1		2	38.609	39.607	0.998	39.61	1	39.01	39.32	2198.91	5401.7	71.14	5.6	65.54	71.14	2.91	68.24	34.73	29.67	2	1	100	0	0	0	7.99992	92.0001	0	0	0	0	0	0	0	0	0	0	0	0	0	0	0	0	0	7	0	0
19	Electrical stimulus	1	2	6	39.135	40.132	0.997	40.13	0.5	39.64	39.67	656.44	3086.35	16.23	2.93	13.3	16.72	2.93	13.79	9.97	11.5	9	3	100	0	65.0004	0	0	34.9997	1	0	0	0	0	0	0	0	0	0	0	0	0	0	0	0	0	7	0	0
20	Electrical stimulus	1		2	38.643	39.141	0.498	39.14	0.5	38.81	39.14	1481.07	3584.61	66.48	2.41	64.07	66.48	2.41	64.07	27.9	24.17	4	1	100	0	0	0	0	100	0	0	0	0	0	0	0	0	0	0	0	0	0	0	0	0	0	2	0	0
21	Bark	2	HR	4	38.538	39.536	0.998	39.54	0.5	39.17	39.32	8205.74	16620	288.53	25.32	263.22	288.53	13.98	274.55	146.45	116.41	6	5	89.0001	10.9999	18.0008	8.33325	0	73.6659	0	0	0	0	0	0	0	0	0	0	0	0	0	0	0	0	0	9	0	0
22	Bark	2	1	6	38.575	39.073	0.498	39.07	0.5	39.02	39.05	1444.09	3675.08	44.29	1.27	43.02	44.29	1.27	43.02	19.88	17.88	5	1	94.3334	5.66661	0	0	0	100	0	0	0	0	0	0	0	0	0	0	0	0	0	0	0	0	0	0	0	0
23	Bark	2	LR	6	38.608	39.106	0.498	39.11	0.5	39.1	39.07	4903.86	10807.4	124.91	1.48	123.43	124.91	1.48	123.43	73.78	61.67	9	1	69.667	30.333	0	0	0	100	1	0	0	0	0	0	0	0	0	0	0	1	0	0	0	0	0	9	0	0
24	Bark	2	2	6	38.626	39.125	0.499	39.13	0.5	38.82	39.13	8331.75	22114.6	235.22	12.94	222.28	235.22	4.82	230.4	115.22	99.48	10	4	15.6665	84.3335	10.0009	0	0	89.9991	1	0	0	0	0	0	0	0	0	0	0	0	0	0	0	0	0	0	0	0
25	Restraint	2	LR	6	38.605	39.104	0.499	39.1	0.5	38.94	39.1	5808.29	7641.68	198.26	11.52	186.74	198.26	7.44	190.82	109.62	85.04	3	4	100	0	12.3342	19.6665	0	67.9993	9	0	0	0	0	0	0	0	0	0	0	0	0	0	0	0	0	0	0	0
26	Restraint	2	1	6	38.59	39.088	0.498	39.09	0.5	39.04	39.09	1362.4	2328.52	71.52	4.01	67.51	71.52	4.01	67.51	25.81	19.98	6	2	100	0	16.6665	0	0	83.3335	4	0	2	0	0	0	0	0	0	0	0	0	0	0	0	0	0	0	0	1
27	Restraint	2	LR	6	38.655	38.655	0	38.66	0	38.66	38.66	4006.51	6292.48	160.57	26.04	134.53	160.57	14.27	146.3	76.04	59.15	2	3	100	0	0	25.9997	0	74.0003	5	0	0	0	0	0	0	0	0	0	0	0	0	0	0	0	0	0	0	0
28	Restraint	2	LR	4	38.608	38.608	0	38.61	0	38.61	38.61	2494.55	3587.15	64.28	10.07	54.22	64.28	3.54	60.74	38.09	28.84	5	8	100	0	51.3328	44.3329	0	4.33429	9	0	0	0	0	0	0	0	0	0	0	0	0	0	0	0	0	4	0	0
29	Electrical stimulus	2	HR	4	39.108	39.607	0.499	39.61	0.5	39.12	39.15	1825.48	3108.67	78.2	9.38	68.82	78.2	6.05	72.15	36.25	27.84	2	3	49.6	50.4	27.2	72.8	0	0	10	2	2	1	0	0	0	0	0	1	0	1	0	0	0	0	0	5	0	0
30	Electrical stimulus	2	2	6	38.652	39.151	0.499	39.15	0.5	38.94	39.13	2556.9	4448.85	68.24	25.33	42.9	68.24	5.89	62.34	42.77	32.83	4	5	100	0	16	40.4	12.8	30.8	1	0	3	2	0	0	0	0	0	0	0	0	0	0	3	0	0	5	0	0
31	Electrical stimulus	2	LR	6	38.564	39.561	0.997	39.56	0.5	39.09	39.1	3492.39	6687.5	106.21	12.32	93.89	106.21	12.32	93.89	60.2	48.35	5	4	100	0	50.4	40	2.8	6.8	4	0	1	1	0	0	0	0	0	0	0	0	0	0	0	0	0	4	0	1
32	Electrical stimulus	2	LR	6	39.106	39.604	0.498	39.6	0	39.6	39.6	4982.91	7514.04	136.66	25.69	110.97	136.66	8.39	128.27	84.66	63.67	0	5	100	0	26.4	1.2	0	72.4	1	0	1	0	0	0	0	0	0	0	0	0	0	0	0	0	0	0	0	0
33	Beep	2	1	6	39.076	39.574	0.498	39.57	0.5	39.21	39.55	1377.67	1974.03	57	9.15	47.85	57	1.82	55.18	28	20.6	6	2	88.0001	11.9999	15.6665	5.00095	79.3325	0	4	0	0	0	0	0	0	0	0	0	0	1	0	0	0	0	0	1	0	0
34	Beep	2	2	6	38.597	39.095	0.498	39.1	0.5	38.66	38.83	3061.49	5366.13	75.38	8.55	66.84	75.38	8.01	67.37	51.04	40.09	6	5	1.66765	98.3323	26.3331	0	56.3328	17.3342	1	0	1	0	0	0	2	0	0	0	0	0	0	0	0	0	0	1	0	1
35	Beep	2	1	6	38.609	39.108	0.499	39.11	0.5	38.86	39.1	6381.83	20002	206.5	5.02	201.48	206.5	1.4	205.09	108.59	96.76	6	4	99.3323	0.66766	16.3332	2.33331	78.6659	2.66764	2	0	0	0	0	0	0	0	0	0	0	1	0	0	0	0	0	4	0	0
36	Beep	2	1	6	39.126	39.624	0.498	39.62	0.5	39.13	39.15	5810.36	9817.7	155.2	29.49	125.71	155.2	13.49	141.71	82.58	63.35	7	4	99.999	0.001	45.6672	13.3332	0	40.9996	2	0	0	0	0	0	0	0	0	0	0	0	0	0	0	0	0	6	0	0
37	Control	2		2	39.1	39.599	0.499	39.6	0.5	39.18	39.42	3838.32	19629.5	114.61	45.12	69.49	144.61	20.37	124.24	64.58	69.69	6	8	100	0	27.9997	42.3329	0	29.6674	10	0	0	0	0	0	0	0	0	0	0	0	0	0	0	0	0	0	0	0
38	Control	2	2	6	39.125	39.125	0	39.13	0	39.13	39.13	3584.22	7765.88	86.17	7.18	78.99	86.17	7.18	78.99	55.07	45.57	2	3	100	0	2.66664	0	0.99999	96.3334	0	0	0	0	0	0	0	0	0	0	0	0	0	0	0	0	0	0	0	0
39	Control	2	LR	6	39.1	39.599	0.499	39.6	0.5	39.14	39.13	1450.87	5486.36	43.66	12.13	31.53	43.66	12.13	31.53	24.6	26.76	3	5	100	0	23.9998	0	5.33328	70.667	1	0	2	0	0	0	0	0	0	0	0	0	0	0	0	0	0	0	0	0
40	Control	2	1	6	38.577	38.577	0	38.58	0	38.58	38.58	1917.06	9203.03	65.73	3.87	61.86	66.49	3.87	62.62	32.62	35.62	0	4	96	3.99996	18.3332	43.6662	0	38.0006	6	0	0	0	0	0	0	0	0	0	0	0	0	0	0	0	0	0	0	0
46	Beep	3	1	6	39.113	39.611	0.498	39.61	0.5	39.47	39.61	4252.22	20056.2	117.37	34.38	82.98	117.37	34.38	82.98	82.9	88.22	2	4	100	0	24.9998	59.1244	0	15.8758	10	1	0	0	0	0	0	0	0	0	0	0	0	0	0	0	0	2	0	0
47	Beep	3	HR	6	39.087	39.585	0.498	39.59	0.5	39.4	39.56	4287.22	14328.1	114.85	11.23	103.61	114.85	11.23	103.61	73.23	74.97	7	6	100	0	26.4581	7.20924	16.9998	49.3328	5	0	0	0	0	0	0	0	0	0	0	0	0	0	0	0	0	2	0	0
48	Beep	3	2	6	39.073	39.572	0.499	39.57	0.5	39.19	39.51	4485.77	11289.8	132.57	23.16	109.41	132.57	23.16	109.41	84.23	72.83	4	7	99.5307	0.4693	43.9886	7.54257	10.4692	37.9996	6	0	0	0	0	0	0	0	0	0	0	0	0	0	0	0	0	3	0	0
49	Beep	3	LR	6	38.608	39.106	0.498	39.11	0	39.11	39.11	5678.48	19637.1	179.99	26.27	153.72	179.99	26.27	153.72	120.72	113.08	1	8	100	0	8.99991	18.5425	0	72.4576	6	1	1	0	0	0	0	0	0	0	0	0	0	0	0	0	0	1	0	1
87	Electrical stimulus	3	LR	6	39.599	39.599	0	39.54	0	39.54	39.54	3553.34	11532.6	93.86	2.95	90.92	120.58	2.95	117.64	63.82	63.86	8	12	100	0	11.6665	42.2473	5.33328	40.7529	5	2	1	0	0	0	0	0	0	0	0	0	0	0	0	0	0	5	0	1
51	Electrical stimulus	3	1	6	39.519	40.018	0.499	39.6	0.5	39.56	39.6	2841.39	7511.62	66.55	12.89	53.66	66.55	12.89	53.66	45.31	40.28	6	4	100	0	7.99992	85.0858	0	6.91428	2	5	0	0	0	0	0	0	1	0	0	0	0	0	0	0	1	4	0	0
52	Electrical stimulus	3	2	6	38.599	39.097	0.498	40.02	1	39.57	39.88	5794.29	18574.2	107.72	65.3	42.42	107.72	32.68	75.04	93.98	84.16	10	5	55.2471	44.7529	41.7529	46.2472	2.99997	8.99991	2	1	0	0	0	0	0	0	1	1	0	0	0	0	0	0	0	4	0	1
53	Electrical stimulus	3	HR	6	38.609	39.108	0.499	39.1	0.5	39.03	39.1	4152.99	6835.34	116.6	17.77	98.83	116.6	0.72	115.88	71.92	54.82	9	5	100	0	0	80.0002	11.6665	8.33325	1	0	0	0	0	0	0	0	0	6	1	0	0	0	3	0	0	5	0	0
54	Control	3	2	6	39.165	39.165	0	39.11	0.5	38.8	39.09	2046.69	4270.69	85.52	17.54	67.98	85.52	7.81	77.71	38.44	30.53	10	3	92.5068	7.4932	21.3214	58.8216	0	19.857	5	0	0	0	0	0	0	0	0	0	0	1	0	0	0	0	0	7	0	0
55	Control	3	2	6	39.165	39.663	0.498	39.17	0	39.17	39.17	3684.26	6482.85	130.13	14.22	115.91	130.13	11.13	119	67.9	52.4	5	3	6.74388	93.2561	0	76.3964	23.6036	0	1	0	0	0	0	0	0	0	0	0	0	1	0	0	0	0	0	2	0	0
56	Control	3	HR	6	39.135	39.633	0.498	39.66	0.5	39.33	39.45	1627.22	2823.64	90.85	15.35	75.5	90.85	15.15	75.7	54.17	44.86	8	7	40.4633	59.5367	65.5059	19.1077	0	15.3865	2	0	0	0	0	0	0	0	0	0	0	0	0	0	0	0	0	4	0	0
57	Control	3	1	6	38.668	39.167	0.499	39.63	0.5	39.31	39.57	2231.96	4764.37	75.03	15.93	59.11	75.03	15.93	59.11	47.76	42.55	8	3	100	0	41.2536	58.7464	0	0	0	0	0	0	0	0	0	0	0	0	0	0	0	0	0	0	0	6	0	0
58	Bark	3	HR	6	39.087	39.585	0.498	39.17	0.5	39.06	39.17	1978.19	7097.71	100.67	25.91	74.76	100.67	14.08	86.6	54.14	52.04	0	1	100	0	0	0	0	100	1	0	0	0	0	0	0	0	0	0	0	0	0	0	0	0	0	0	0	0
59	Bark	3	1	6	39.079	39.578	0.499	39.59	1	39.16	39.56	3401.52	6173.72	119.63	2.7	116.94	119.63	2.7	116.94	60.91	46.56	5	1	100	0	0	0	0	100	0	0	0	0	0	0	0	0	0	0	0	0	0	0	0	0	0	1	0	0
60	Bark	3	LR	6	39.541	40.04	0.499	39.58	0.5	39.22	39.52	4611.05	8953.68	112.07	10.84	101.23	112.07	10.84	101.23	67.67	54.9	4	3	100	0	15.114	0	0	84.886	1	0	0	0	0	0	0	0	0	0	0	0	0	0	0	0	0	0	0	0
61	Bark	3	LR	6	39.098	39.596	0.498	40.04	1	39.44	39.55	3065	8460.64	80.83	12.28	68.55	80.83	12.28	68.55	47.53	43.03	2	2	100	0	0	0	0	100	0	0	0	0	0	0	0	0	0	0	0	0	0	0	0	0	0	0	0	0
62	Restraint	3	HR	6	38.609	39.108	0.499	39.6	0.5	39.15	39.31	6551.9	9016.24	226.09	18.84	207.26	226.09	11.86	214.23	105.68	79.06	4	4	100	0	17.9451	0	0	82.0549	0	0	0	0	0	0	0	0	0	0	0	0	0	0	0	0	0	1	0	0
63	Restraint	3	LR	6	39.135	40.132	0.997	39.11	0.5	38.84	39.11	4700.1	10026.5	114.79	16.18	98.6	114.79	16.18	98.6	70.11	58.4	5	3	100	0	17.5633	0	0	82.4367	2	0	0	0	0	0	0	0	0	0	0	0	0	0	0	0	0	1	0	1
64	Restraint	3	HR	6	39.141	39.141	0	40.13	1	39.58	39.82	9668.13	24193.1	230.36	84.28	146.08	230.36	45.11	185.25	158.75	134.32	3	3	100	0	12.5997	0	0	87.4003	0	0	0	0	0	0	0	0	0	0	0	0	0	0	0	0	0	1	0	0
65	Restraint	3	HR	6	39.037	39.536	0.499	39.14	0	39.14	39.14	9357.28	16237.6	259.51	50.94	208.57	259.51	22.15	237.35	152.75	118.61	6	3	100	0	15.2724	0	0	84.7276	3	0	0	0	0	0	0	0	0	0	0	0	0	0	0	0	0	5	0	0
66	Restraint	4	1	6	39.082	39.581	0.499	39.54	0.5	39.04	39.06	3572.99	5121.71	167.93	22.78	145.15	167.93	14.96	152.97	99.68	85.29	4	5	96.0749	3.9251	12.6463	20.7757	27.1454	39.4327	5	0	1	1	0	0	0	0	0	0	0	0	0	0	1	0	0	4	0	0
67	Restraint	4	2	6	38.608	39.106	0.498	39.58	0.5	39.1	39.16	13705.6	39357.6	316.77	85.78	230.99	316.77	85.43	231.34	172.14	161.73	3	2	0	100	0	84.7615	15.2385	0	6	0	0	0	0	0	0	0	0	0	0	0	0	0	0	0	0	3	0	0
68	Restraint	4	LR	6	38.128	39.125	0.997	39.11	0.5	38.72	38.84	2653.3	5373.39	111.58	6.87	104.7	111.58	6.87	104.7	49.33	40.51	3	5	51.6493	48.3507	9.82124	56.0584	30.573	3.54736	6	0	0	0	0	0	0	0	0	0	0	0	0	0	0	0	0	1	0	0
69	Restraint	4	2	6	38.605	39.104	0.499	39.13	0.5	38.87	38.88	3535.19	7043.93	109.93	19.05	90.89	109.93	18.45	91.48	58.46	47.43	0	6	26.8195	73.1805	5.28836	1.8887	12.0877	80.7353	6	1	0	0	0	0	0	0	0	0	0	0	0	0	0	0	0	0	0	0
70	Bark	4	1	6	38.59	39.088	0.498	39.1	0.5	38.81	38.98	5081.18	9945.59	145.03	13.17	131.85	145.03	4.42	140.61	65.95	51.24
71	Bark	4	HR	6	38.655	39.153	0.498	39.09	0	39.09	39.09	1088.57	1629.89	45.18	3.18	42	45.18	2.28	42.91	26.55	22.51
72	Bark	4	HR	6	38.608	39.106	0.498	39.15	0.5	38.75	38.81	1822.67	3639.96	54.89	8.45	46.44	54.89	6.82	48.07	32.51	26.46
73	Bark	4	HR	6	39.108	39.607	0.499	39.11	0.5	38.78	38.99	3437.3	5664.34	87.78	18.09	69.68	87.78	2.19	85.59	52.6	40.32
74	Beep	4	LR	6	38.652	39.151	0.499	39.61	1	39.11	39.27	2563.19	4345.04	60.19	19.72	40.47	60.19	1.93	58.26	40.76	30.8
75	Beep	4	1	6	38.564	39.561	0.997	39.15	0.5	38.84	39.15	1749.24	3249.95	98.96	13.99	84.97	98.96	3.11	95.85	48.45	36.71
76	Beep	4	1	6	39.106	39.604	0.498	39.56	1	39.08	39.24	3300.04	11457	111.12	12.58	98.54	111.12	12.58	98.54	60.44	54.68
77	Beep	4	2	6	39.076	39.574	0.498	39.6	0.5	39.51	39.6	3554.67	9489.9	82.49	14.6	67.89	82.49	3.6	78.89	52.27	45.12
78	Control	4	1	6	38.597	39.095	0.498	39.57	0.5	39.13	39.3	2915.27	6502.19	79.43	15.97	63.46	79.43	2.55	76.88	41.46	34.21
79	Control	4	HR	6	38.609	39.108	0.499	39.1	0.5	38.73	39.06	2625.19	3758.93	75.72	10.99	64.72	75.72	0.23	75.49	41.94	31.7
80	Control	4	LR	6	39.126	39.624	0.498	39.11	0.5	38.62	38.64	1812.2	2716.79	53.13	9.65	43.48	53.13	1.4	51.73	25.14	18.98
81	Control	4	HR	6	39.1	39.599	0.499	39.62	0.5	39.18	39.33	2036.49	3271.69	52.11	7.56	44.55	52.11	5.8	46.31	30.75	23.84
82	Electrical stimulus	4	2	6	39.125	39.623	0.498	39.6	0.5	39.34	39.55	1623.75	7307.49	49.17	6.31	42.86	50.57	6.31	44.26	26.88	28.53
83	Electrical stimulus	4	2	6	39.1	39.599	0.499	39.62	0.5	39.21	39.44	4044.68	5305.1	115.51	5.5	110.01	115.51	3.5	112.01	55.9	40.94
84	Electrical stimulus	4	LR	6	38.577	39.076	0.499	39.6	0.5	39.25	39.52	1569.47	2773.93	57.99	4.25	53.75	57.99	3.92	54.07	24.98	19.41
85	Electrical stimulus	4	2	6	39.042	39.541	0.499	39.08	0.5	39.03	39.08	1134.52	4138.06	58.41	0.39	58.01	58.41	0.39	58.01	20.62	21.26
[truncated: 14 more columns]

## Sheet: Temperature time series
Time	SheepID	Temp	Group	SheepID	Temptime-30	Temptime-29	Temptime-28	Temptime-27	Temptime-26	Temptime-25	Temptime-24	Temptime-23	Temptime-22	Temptime-21	Temptime-20	Temptime-19	Temptime-18	Temptime-17	Temptime-16	Temptime-15	Temptime-14	Temptime-13	Temptime-12	Temptime-11	Temptime-10	Temptime-9	Temptime-8	Temptime-7	Temptime-6	Temptime-5	Temptime-4	Temptime-3	Temptime-2	Temptime-1	Temptime0	Temptime1	Temptime2	Temptime3	Temptime4	Temptime5	Temptime6	Temptime7	Temptime8	Temptime9	Temptime10	Temptime11	Temptime12	Temptime13	Temptime14
-30	1		Control	1	39.113	39.113	39.113	39.113	39.113	39.113	39.113	39.113	39.113	39.113	39.113	39.113	39.113	39.113	39.113	39.113	39.113	39.113	39.113	39.611	39.611	39.611	39.611	39.611	39.611	39.611	39.611	39.611	39.611	39.611	39.611	39.611	40.11	40.11	40.11	39.611	39.611	39.611	39.611	39.611	40.11	40.11	40.11	40.11	40.11
-29	1		Control	2	39.087	39.087	39.087	39.087	39.087	39.087	39.087	39.087	39.087	39.087	39.087	39.087	39.087	39.087	39.087	39.087	39.087	39.087	39.087	39.087	39.087	39.087	39.087	39.087	39.087	39.087	39.087	39.087	39.585	39.585	39.585	39.585	39.585	39.585	39.585	39.585	39.585	39.585	39.087	39.087	39.087	39.585	39.585	39.585	39.585
-28	1		Control	3	39.079	39.079	39.079	39.079	39.079	39.079	39.079	39.079	39.079	39.079	39.079	39.079	39.079	39.079	39.079	39.079	39.079	39.079	39.079	39.079	39.079	39.079	39.079	39.079	39.079	39.079	39.079	39.079	39.079	39.079	39.079	39.578	39.578	39.578	39.578	39.578	39.578	39.578	39.079	39.079	39.578	39.578	39.578	39.578	39.578
-27	1		Control	4	38.1	38.1	38.1	38.1	38.598	38.1	38.598	38.598	38.598	38.598	38.598	38.598	38.598	38.598	38.598	38.598	38.598	38.598	38.598	38.598	38.598	38.598	38.598	38.598	38.598	38.598	38.598	38.598	38.598	38.598	38.598	38.598	38.598	38.598	38.598	38.598	38.598	38.598	38.598	38.598	38.598	38.598	38.598	38.598	39.097
-26	1		Control	5	38.599	38.599	38.599	38.599	38.599	38.599	38.599	38.599	38.599	38.599	38.599	38.599	38.599	38.599	38.599	38.599	38.599	38.599	38.599	38.599	38.599	38.599	38.599	38.599	38.599	38.599	38.599	39.097	39.097	39.097	39.097	39.097	39.097	39.097	39.097	39.097	39.097	39.097	39.097	39.097	39.097	39.097	39.097	39.097	39.097
-25	1		Control	6	39.108	39.108	39.108	39.108	39.108	39.108	39.108	39.108	39.108	39.108	39.108	39.108	39.108	39.108	39.108	39.108	39.108	39.108	39.108	39.108	39.108	39.108	39.108	39.108	39.108	39.108	39.108	39.108	39.108	39.108	39.108	39.108	39.607	39.607	39.607	39.607	39.607	39.607	39.607	39.607	39.607	39.607	39.607	39.607	39.607
-24	1		Control	7	39.046	39.046	39.046	39.046	39.046	39.046	39.046	39.046	39.046	39.046	39.046	39.046	39.046	39.046	39.046	39.046	39.046	39.046	39.046	39.046	39.046	39.046	39.046	39.046	39.046	39.046	39.046	39.046	39.046	39.046	39.046	39.544	39.544	39.544	39.544	39.544	39.544	39.544	39.544	39.544	39.544	39.544	39.544	39.544	39.544
-23	1		Control	8	39.144	39.144	39.144	39.144	39.144	39.144	39.144	39.144	39.144	39.144	39.144	39.144	39.144	39.144	39.144	39.144	39.144	39.144	39.144	39.144	39.144	39.144	39.144	39.144	39.144	39.144	39.144	39.144	39.144	39.144	39.144	39.144	39.144	39.642	39.642	39.642	39.642	39.642	39.642	39.642	39.642	39.642	39.642	39.642	39.642
-22	1		Control	9	39.108	39.108	39.108	39.108	39.108	39.108	39.108	39.108	39.108	39.108	39.108	39.108	39.108	39.108	39.108	39.108	39.108	39.108	39.108	39.108	39.108	39.108	39.108	39.108	39.108	39.108	39.108	39.108	39.108	39.108	39.108	39.108	39.108	39.108	39.108	39.108	39.607	39.607	39.607	39.607	39.607	39.607	39.607	39.607	39.607
-21	1		Control	10	39.165	39.165	39.165	39.165	39.165	39.165	39.165	39.165	39.165	39.165	39.165	39.165	39.165	39.165	39.165	39.165	39.165	39.165	39.165	39.165	39.165	39.165	39.165	39.165	39.165	39.165	39.165	39.165	39.165	39.165	39.165	39.165	39.663	39.663	39.663	39.663	39.165	39.165	39.165	39.165	39.165	39.165	39.663	39.663	39.663
-20	1		Control	11	38.666	38.666	38.666	38.666	38.666	38.666	38.666	38.666	38.666	38.666	38.666	38.666	38.666	38.666	38.666	38.666	38.666	38.666	38.666	38.666	38.666	38.666	38.666	38.666	38.666	38.666	38.666	38.666	38.666	39.165	39.165	39.165	39.165	39.165	39.165	39.165	39.165	39.165	39.165	39.165	39.165	39.165	39.165	39.165	39.165
-19	1		Control	12	39.633	39.633	39.633	39.633	39.633	39.633	39.633	39.633	39.633	39.633	39.633	39.633	39.633	39.633	39.633	39.633	39.633	39.633	39.633	39.633	39.633	39.633	39.633	39.633	39.633	39.633	39.633	39.633	39.633	39.633	39.633	39.633	40.131	40.131	40.131	40.131	40.131	40.131	40.131	40.131	40.131	40.131	40.131	40.131	40.131
-18	1		Control	13	39.167	39.167	39.167	39.167	39.167	39.167	39.167	39.167	39.167	39.167	39.167	39.167	39.167	39.167	39.167	39.167	39.167	39.167	39.167	39.167	39.167	39.167	39.167	39.167	39.167	39.167	39.167	39.167	39.167	39.167	39.167	39.167	39.167	39.167	39.167	39.167	39.167	39.167	39.167	39.167	39.167	39.167	39.167	39.167	39.167
-17	1		Control	14
-16	1		Control	15	40.076	40.076	40.076	40.076	40.076	40.076	40.076	40.076	40.076	40.076	40.076	40.076	40.076	40.076	40.076	40.076	40.076	40.076	40.076	40.076	40.076	40.076	40.076	40.076	40.076	40.076	40.076	40.076	40.076	40.076	40.076	40.076	40.076	40.076	40.076	40.076	40.076	40.076	40.076	40.076	40.076	40.076	40.076	40.076	40.076
-15	1		Control	16	39.042	39.042	39.042	39.042	39.042	39.042	39.042	39.042	39.042	39.042	39.042	39.042	39.042	39.042	39.042	39.042	39.042	39.042	39.042	39.042	39.042	39.042	39.042	39.042	39.042	39.042	39.042	39.042	39.042	39.042	39.042	39.541	39.541	39.541	39.541	39.541	39.541	39.541	39.541	39.541	39.541	39.541	39.541	39.541	39.541
-14	1		Control	17	39.098	39.098	39.098	39.098	39.098	39.098	39.098	39.098	39.098	39.098	39.098	39.098	39.098	39.098	39.098	39.098	39.098	39.098	39.098	39.098	39.098	39.098	39.098	39.098	39.098	39.098	39.098	39.098	39.098	39.098	39.098	39.596	39.596	39.596	39.596	39.596	39.098	39.098	39.098	39.098	39.098	39.098	39.098	39.098	39.098
-13	1		Control	18	39.108	38.609	38.609	38.609	38.609	38.609	38.609	38.609	38.609	38.609	38.609	38.609	38.609	38.609	38.609	38.609	39.108	39.108	38.609	39.108	39.108	38.609	38.609	38.609	38.609	39.108	39.108	39.108	39.108	39.108	39.108	39.108	39.607	39.607	39.607	39.607	39.607	39.607	39.607	39.607	39.607	39.607	39.607	39.607	39.607
-12	1		Control	19	39.633	39.633	39.633	39.633	39.633	39.633	39.633	39.135	39.135	39.135	39.633	39.633	39.633	39.135	39.135	39.135	39.135	39.135	39.135	39.135	39.135	39.135	39.135	39.633	39.633	39.633	39.633	39.633	39.633	39.633	39.633	39.633	39.633	39.633	39.633	39.633	39.633	39.633	39.633	39.633	39.633	40.132	40.132	40.132	40.132
-11	1		Control	20	39.141	39.141	39.141	39.141	38.643	39.141	39.141	39.141	39.141	39.141	38.643	38.643	38.643	38.643	38.643	38.643	38.643	38.643	38.643	38.643	38.643	38.643	38.643	38.643	38.643	38.643	38.643	39.141	39.141	39.141	39.141	39.141	39.141	39.141	39.141	39.141	39.141	39.141	39.141	39.141	39.141	39.141	39.141	39.141	39.141
-10	1		Control	21	38.538	38.538	38.538	38.538	38.538	38.538	38.538	38.538	38.538	38.538	38.538	38.538	38.538	38.538	38.538	38.538	38.538	38.538	38.538	38.538	38.538	38.538	38.538	38.538	38.538	38.538	38.538	39.037	39.037	39.037	39.037	39.037	39.037	39.037	39.037	39.037	39.037	39.037	39.536	39.536	39.536	39.536	39.536	39.536	39.536
-9	1		Control	22	38.575	38.575	38.575	38.575	38.575	38.575	38.575	38.575	38.575	38.575	38.575	38.575	38.575	38.575	38.575	38.575	38.575	38.575	38.575	38.575	38.575	38.575	38.575	38.575	38.575	38.575	38.575	38.575	38.575	38.575	38.575	38.575	38.575	38.575	39.073	39.073	39.073	39.073	39.073	39.073	39.073	39.073	39.073	39.073	39.073
-8	1		Control	23	38.608	38.608	38.608	38.608	38.608	38.608	38.608	38.608	38.608	38.608	38.608	38.608	38.608	38.608	38.608	38.608	38.608	38.608	38.608	38.608	38.608	38.608	38.608	38.608	38.608	38.608	38.608	38.608	38.608	38.608	38.608	38.608	38.608	38.608	38.608	39.106	39.106	39.106	39.106	39.106	39.106	39.106	39.106	39.106	39.106
-7	1		Control	24	38.626	38.626	38.626	38.626	38.626	38.626	38.626	38.626	38.626	38.626	38.626	38.626	38.626	38.626	38.626	38.626	38.626	38.626	38.626	38.626	38.626	38.626	38.626	38.626	38.626	38.626	38.626	38.626	38.626	38.626	39.125	39.125	39.125	39.125	39.125	39.125	39.125	39.125	39.125	39.125	39.125	39.125	39.125	39.125	39.125
-6	1		Control	25	38.605	38.605	38.605	38.605	38.605	38.605	38.605	38.605	38.605	38.605	38.605	38.605	38.605	38.605	38.605	38.605	38.605	38.605	38.605	38.605	38.605	38.605	38.605	38.605	38.605	38.605	38.605	38.605	38.605	38.605	39.104	39.104	39.104	39.104	39.104	39.104	39.104	39.104	39.104	39.104	39.104	39.104	39.104	39.104	39.104
-5	1		Control	26	39.088	39.088	39.088	39.088	39.088	39.088	39.088	39.088	39.088	39.088	39.088	39.088	39.088	39.088	39.088	39.088	39.088	39.088	39.088	39.088	39.088	39.088	38.59	38.59	38.59	38.59	38.59	38.59	38.59	39.088	39.088	39.088	39.088	39.088	39.088	39.088	39.088	39.088	39.088	39.088	39.088	39.088	39.088	39.088	39.088
-4	1		Control	27	38.655	38.655	38.655	38.655	38.655	38.655	38.655	38.655	38.655	38.655	38.655	38.655	38.655	38.655	38.655	38.655	38.655	38.655	38.655	38.655	38.655	38.655	38.655	38.655	38.655	38.655	38.655	38.655	38.655	38.655	38.655	38.655	38.655	38.655	38.655	38.655	38.655	38.655	38.655	38.655	38.655	38.655	38.655	38.655	38.655
-3	1		Control	28	38.608	38.608	38.608	38.608	38.608	38.608	38.608	38.608	38.608	38.608	38.608	38.608	38.608	38.608	38.608	38.608	38.608	38.608	38.608	38.608	38.608	38.608	38.608	38.608	38.608	38.608	38.608	38.608	38.608	38.608	38.608	38.608	38.608	38.608	38.608	38.608	38.608	38.608	38.608	38.608	38.608	38.608	38.608	38.608	38.608
-2	1		Control	29	39.108	39.108	39.108	39.108	39.108	39.108	39.108	39.108	39.108	39.108	39.108	39.108	39.108	39.108	39.108	39.108	39.108	39.108	39.108	39.108	39.108	39.108	39.108	39.108	39.108	39.108	39.108	39.108	39.108	39.108	39.108	39.108	39.108	39.607	39.607	39.607	39.108	39.108	39.108	39.108	39.108	39.108	39.108	39.108	39.108
-1	1		Control	30	38.652	38.652	38.652	38.652	38.652	38.652	38.652	38.652	38.652	38.652	38.652	38.652	38.652	38.652	38.652	38.652	38.652	38.652	38.652	38.652	38.652	38.652	38.652	38.652	38.652	38.652	38.652	38.652	38.652	38.652	38.652	38.652	39.151	39.151	39.151	39.151	39.151	39.151	39.151	39.151	39.151	39.151	39.151	39.151	39.151
0	1		Control	31	38.564	38.564	38.564	38.564	38.564	38.564	38.564	38.564	38.564	38.564	38.564	38.564	38.564	38.564	38.564	38.564	38.564	38.564	38.564	38.564	38.564	38.564	38.564	38.564	38.564	38.564	38.564	38.564	39.062	39.062	39.062	39.062	39.062	39.062	39.062	39.062	39.062	39.062	39.062	39.062	39.062	39.062	39.062	39.062	39.062
1	1		Control	32	39.106	39.106	39.106	39.106	39.106	39.106	39.106	39.106	39.106	39.106	39.106	39.106	39.106	39.106	39.106	39.106	39.106	39.106	39.106	39.106	39.106	39.106	39.106	39.106	39.106	39.106	39.106	39.106	39.604	39.604	39.604	39.604	39.604	39.604	39.604	39.604	39.604	39.604	39.604	39.604	39.604	39.604	39.604	39.604	39.604
2	1		Control	33	39.574	39.574	39.574	39.574	39.574	39.574	39.574	39.574	39.574	39.574	39.574	39.574	39.574	39.574	39.574	39.574	39.574	39.574	39.574	39.574	39.574	39.574	39.574	39.574	39.574	39.574	39.574	39.574	39.574	39.574	39.574	39.574	39.574	39.574	39.574	39.574	39.574	39.574	39.574	39.574	39.574	39.574	39.574	39.574	39.574
3	1		Control	34	38.597	38.597	38.597	38.597	38.597	38.597	38.597	38.597	38.597	38.597	38.597	38.597	38.597	38.597	38.597	38.597	38.597	38.597	38.597	38.597	38.597	38.597	38.597	38.597	38.597	38.597	38.597	38.597	38.597	38.597	39.095	39.095	39.095	39.095	39.095	39.095	39.095	39.095	39.095	39.095	39.095	39.095	39.095	39.095	39.095
4	1		Control	35	39.108	39.108	39.108	39.108	39.108	39.108	39.108	39.108	39.108	39.108	39.108	39.108	39.108	39.108	39.108	39.108	39.108	39.108	39.108	39.108	39.108	38.609	38.609	38.609	39.108	39.108	38.609	39.108	39.108	39.108	39.108	39.108	39.108	39.108	39.108	39.108	39.108	39.108	39.108	39.108	39.108	39.108	39.108	39.108	39.108
5	1		Control	36	39.126	39.126	39.126	39.126	39.126	39.126	39.126	39.126	39.126	39.126	39.126	39.126	39.126	39.126	39.126	39.126	39.126	39.126	39.126	39.126	39.126	39.126	39.126	39.126	39.126	39.126	39.126	39.126	39.126	39.126	39.126	39.126	39.126	39.126	39.126	39.126	39.126	39.126	39.126	39.126	39.126	39.126	39.126	39.126	39.126
6	1		Control	37
7	1		Control	38
8	1		Control	39
9	1		Control	40
10	1		Control	46
11	1		Control	47
12	1		Control	48
13	1		Control	49
14	1		Control	87
15	1		Control	51
16	1		Control	52
17	1		Control	53
18	1		Control	54
19	1		Control	55
20	1		Control	56
21	1		Control	57
22	1		Control	58
23	1		Control	59
24	1		Control	60
25	1		Control	61
26	1		Control	62
27	1		Control	63
28	1		Control	64
29	1		Control	65
30	1		Control	66
31	1		Control	67
32	1		Control	68
33	1		Control	69
34	1		Control	70
35	1		Control	71
36	1		Control	72
37	1		Control	73
38	1		Control	74
39	1		Control	75
40	1		Control	76
41	1		Control	77
42	1		Control	78
43	1		Control	79
44	1		Control	80
45	1		Control	81
46	1		Control	82
47	1		Control	83
48	1		Control	84
49	1		Control	85
50	1		Control
51	1		Control
52	1		Control
53	1		Control
54	1		Control
55	1		Control
56	1		Control
57	1		Control
58	1		Control
59	1		Control
60	1		Control
-30	2		Control
-29	2		Control
-28	2		Control
-27	2		Control
-26	2		Control
-25	2		Control
-24	2		Control
-23	2		Control
-22	2		Control
-21	2		Control
-20	2		Control
-19	2		Control
-18	2		Control
-17	2		Control
-16	2		Control
-15	2		Control
-14	2		Control
-13	2		Control
-12	2		Control
-11	2		Control
-10	2		Control
-9	2		Control
-8	2		Control
-7	2		Control
-6	2		Control
-5	2		Control
-4	2		Control
-3	2		Control
-2	2		Control
-1	2		Control
0	2		Control
1	2		Control
2	2		Control
3	2		Control
4	2		Control
5	2		Control
6	2		Control
7	2		Control
8	2		Control
9	2		Control
10	2		Control
11	2		Control
12	2		Control
13	2		Control
14	2		Control
15	2		Control
16	2		Control
17	2		Control
18	2		Control
19	2		Control
20	2		Control
21	2		Control
22	2		Control
23	2		Control
24	2		Control
25	2		Control
26	2		Control
27	2		Control
28	2		Control
29	2		Control
30	2		Control
31	2		Control
32	2		Control
33	2		Control
34	2		Control
35	2		Control
36	2		Control
37	2		Control
38	2		Control
39	2		Control
40	2		Control
41	2		Control
42	2		Control
43	2		Control
44	2		Control
45	2		Control
46	2		Control
47	2		Control
48	2		Control
49	2		Control
50	2		Control
51	2		Control
52	2		Control
53	2		Control
54	2		Control
55	2		Control
56	2		Control
57	2		Control
58	2		Control
59	2		Control
60	2		Control
-30	3		Control
-29	3		Control
-28	3		Control
-27	3		Control
-26	3		Control
-25	3		Control
-24	3		Control
-23	3		Control
-22	3		Control
-21	3		Control
-20	3		Control
-19	3		Control
-18	3		Control
-17	3		Control
-16	3		Control
-15	3		Control
-14	3		Control
-13	3		Control
-12	3		Control
-11	3		Control
-10	3		Control
-9	3		Control
-8	3		Control
-7	3		Control
-6	3		Control
-5	3		Control
-4	3		Control
-3	3		Control
-2	3		Control
-1	3		Control
0	3		Control
1	3		Control
2	3		Control
3	3		Control
4	3		Control
5	3		Control
6	3		Control
7	3		Control
8	3		Control
9	3		Control
10	3		Control
11	3		Control
12	3		Control
13	3		Control
14	3		Control
15	3		Control
16	3		Control
17	3		Control
18	3		Control
19	3		Control
20	3		Control
21	3		Control
22	3		Control
23	3		Control
24	3		Control
25	3		Control
26	3		Control
27	3		Control
28	3		Control
29	3		Control
30	3		Control
31	3		Control
32	3		Control
33	3		Control
34	3		Control
35	3		Control
36	3		Control
37	3		Control
38	3		Control
39	3		Control
40	3		Control
41	3		Control
42	3		Control
43	3		Control
44	3		Control
45	3		Control
46	3		Control
47	3		Control
48	3		Control
49	3		Control
50	3		Control
51	3		Control
52	3		Control
53	3		Control
54	3		Control
55	3		Control
56	3		Control
57	3		Control
58	3		Control
59	3		Control
60	3		Control
-30	4		Control
-29	4		Control
-28	4		Control
-27	4		Control
-26	4		Control
-25	4		Control
-24	4		Control
-23	4		Control
-22	4		Control
-21	4		Control
-20	4		Control
-19	4		Control
-18	4		Control
-17	4		Control
-16	4		Control
-15	4		Control
-14	4		Control
-13	4		Control
-12	4		Control
-11	4		Control
-10	4		Control
-9	4		Control
-8	4		Control
-7	4		Control
-6	4		Control
-5	4		Control
-4	4		Control
-3	4		Control
-2	4		Control
-1	4		Control
0	4		Control
1	4		Control
2	4		Control
3	4		Control
4	4		Control
5	4		Control
6	4		Control
7	4		Control
8	4		Control
9	4		Control
10	4		Control
11	4		Control
12	4		Control
13	4		Control
14	4		Control
15	4		Control
16	4		Control
17	4		Control
18	4		Control
19	4		Control
20	4		Control
21	4		Control
22	4		Control
23	4		Control
24	4		Control
25	4		Control
26	4		Control
27	4		Control
28	4		Control
29	4		Control
30	4		Control
31	4		Control
32	4		Control
33	4		Control
34	4		Control
35	4		Control
36	4		Control
37	4		Control
38	4		Control
39	4		Control
40	4		Control
41	4		Control
42	4		Control
43	4		Control
44	4		Control
45	4		Control
46	4		Control
47	4		Control
48	4		Control
49	4		Control
50	4		Control
51	4		Control
52	4		Control
53	4		Control
54	4		Control
55	4		Control
56	4		Control
57	4		Control
58	4		Control
59	4		Control
60	4		Control
-30	5		Beep
-29	5		Beep
-28	5		Beep
-27	5		Beep
-26	5		Beep
-25	5		Beep
-24	5		Beep
-23	5		Beep
-22	5		Beep
-21	5		Beep
-20	5		Beep
-19	5		Beep
-18	5		Beep
-17	5		Beep
-16	5		Beep
-15	5		Beep
-14	5		Beep
-13	5		Beep
-12	5		Beep
-11	5		Beep
-10	5		Beep
-9	5		Beep
-8	5		Beep
-7	5		Beep
-6	5		Beep
-5	5		Beep
-4	5		Beep
-3	5		Beep
-2	5		Beep
-1	5		Beep
0	5		Beep
1	5		Beep
2	5		Beep
3	5		Beep
4	5		Beep
5	5		Beep
6	5		Beep
7	5		Beep
8	5		Beep
9	5		Beep
10	5		Beep
11	5		Beep
12	5		Beep
13	5		Beep
14	5		Beep
15	5		Beep
16	5		Beep
17	5		Beep
18	5		Beep
19	5		Beep
20	5		Beep
21	5		Beep
22	5		Beep
23	5		Beep
24	5		Beep
25	5		Beep
26	5		Beep
27	5		Beep
28	5		Beep
29	5		Beep
30	5		Beep
31	5		Beep
32	5		Beep
33	5		Beep
34	5		Beep
35	5		Beep
36	5		Beep
37	5		Beep
38	5		Beep
39	5		Beep
40	5		Beep
41	5		Beep
42	5		Beep
43	5		Beep
44	5		Beep
45	5		Beep
46	5		Beep
47	5		Beep
48	5		Beep
49	5		Beep
50	5		Beep
51	5		Beep
52	5		Beep
53	5		Beep
54	5		Beep
55	5		Beep
56	5		Beep
57	5		Beep
58	5		Beep
59	5		Beep
60	5		Beep
-30	6		Beep
-29	6		Beep
-28	6		Beep
-27	6		Beep
-26	6		Beep
-25	6		Beep
-24	6		Beep
-23	6		Beep
-22	6		Beep
-21	6		Beep
-20	6		Beep
-19	6		Beep
-18	6		Beep
-17	6		Beep
-16	6		Beep
-15	6		Beep
-14	6		Beep
-13	6		Beep
-12	6		Beep
-11	6		Beep
-10	6		Beep
-9	6		Beep
-8	6		Beep
-7	6		Beep
-6	6		Beep
-5	6		Beep
-4	6		Beep
-3	6		Beep
-2	6		Beep
-1	6		Beep
0	6		Beep
1	6		Beep
2	6		Beep
3	6		Beep
4	6		Beep
5	6		Beep
6	6		Beep
7	6		Beep
8	6		Beep
9	6		Beep
10	6		Beep
11	6		Beep
12	6		Beep
13	6		Beep
14	6		Beep
15	6		Beep
16	6		Beep
17	6		Beep
18	6		Beep
19	6		Beep
20	6		Beep
21	6		Beep
22	6		Beep
23	6		Beep
24	6		Beep
25	6		Beep
26	6		Beep
27	6		Beep
28	6		Beep
29	6		Beep
30	6		Beep
31	6		Beep
32	6		Beep
33	6		Beep
34	6		Beep
35	6		Beep
36	6		Beep
37	6		Beep
38	6		Beep
39	6		Beep
40	6		Beep
41	6		Beep
42	6		Beep
43	6		Beep
44	6		Beep
45	6		Beep
46	6		Beep
47	6		Beep
48	6		Beep
49	6		Beep
50	6		Beep
51	6		Beep
52	6		Beep
53	6		Beep
54	6		Beep
55	6		Beep
56	6		Beep
57	6		Beep
58	6		Beep
59	6		Beep
60	6		Beep
-30	7		Beep
-29	7		Beep
-28	7		Beep
-27	7		Beep
-26	7		Beep
-25	7		Beep
-24	7		Beep
-23	7		Beep
-22	7		Beep
-21	7		Beep
-20	7		Beep
-19	7		Beep
-18	7		Beep
-17	7		Beep
-16	7		Beep
-15	7		Beep
-14	7		Beep
-13	7		Beep
-12	7		Beep
-11	7		Beep
-10	7		Beep
-9	7		Beep
-8	7		Beep
-7	7		Beep
-6	7		Beep
-5	7		Beep
-4	7		Beep
-3	7		Beep
-2	7		Beep
-1	7		Beep
0	7		Beep
1	7		Beep
2	7		Beep
3	7		Beep
4	7		Beep
5	7		Beep
6	7		Beep
7	7		Beep
8	7		Beep
9	7		Beep
10	7		Beep
11	7		Beep
12	7		Beep
13	7		Beep
14	7		Beep
15	7		Beep
16	7		Beep
17	7		Beep
18	7		Beep
19	7		Beep
20	7		Beep
21	7		Beep
22	7		Beep
23	7		Beep
24	7		Beep
25	7		Beep
26	7		Beep
27	7		Beep
28	7		Beep
29	7		Beep
30	7		Beep
31	7		Beep
32	7		Beep
33	7		Beep
34	7		Beep
35	7		Beep
36	7		Beep
37	7		Beep
38	7		Beep
39	7		Beep
40	7		Beep
41	7		Beep
42	7		Beep
43	7		Beep
44	7		Beep
45	7		Beep
46	7		Beep
47	7		Beep
48	7		Beep
49	7		Beep
50	7		Beep
51	7		Beep
52	7		Beep
53	7		Beep
54	7		Beep
55	7		Beep
56	7		Beep
57	7		Beep
58	7		Beep
59	7		Beep
60	7		Beep
-30	8		Beep
-29	8		Beep
-28	8		Beep
-27	8		Beep
-26	8		Beep
-25	8		Beep
-24	8		Beep
-23	8		Beep
-22	8		Beep
-21	8		Beep
-20	8		Beep
-19	8		Beep
-18	8		Beep
-17	8		Beep
-16	8		Beep
-15	8		Beep
-14	8		Beep
-13	8		Beep
-12	8		Beep
-11	8		Beep
-10	8		Beep
-9	8		Beep
-8	8		Beep
-7	8		Beep
-6	8		Beep
-5	8		Beep
-4	8		Beep
-3	8		Beep
-2	8		Beep
-1	8		Beep
0	8		Beep
1	8		Beep
2	8		Beep
3	8		Beep
4	8		Beep
5	8		Beep
6	8		Beep
7	8		Beep
8	8		Beep
9	8		Beep
10	8		Beep
11	8		Beep
12	8		Beep
13	8		Beep
14	8		Beep
15	8		Beep
16	8		Beep
17	8		Beep
18	8		Beep
19	8		Beep
20	8		Beep
21	8		Beep
22	8		Beep
23	8		Beep
24	8		Beep
25	8		Beep
26	8		Beep
27	8		Beep
28	8		Beep
29	8		Beep
30	8		Beep
31	8		Beep
32	8		Beep
33	8		Beep
34	8		Beep
35	8		Beep
36	8		Beep
37	8		Beep
38	8		Beep
39	8		Beep
40	8		Beep
41	8		Beep
42	8		Beep
43	8		Beep
44	8		Beep
45	8		Beep
46	8		Beep
47	8		Beep
48	8		Beep
49	8		Beep
50	8		Beep
51	8		Beep
52	8		Beep
53	8		Beep
54	8		Beep
55	8		Beep
56	8		Beep
57	8		Beep
58	8		Beep
59	8		Beep
60	8		Beep
-30	9		Bark
-29	9		Bark
-28	9		Bark
-27	9		Bark
-26	9		Bark
-25	9		Bark
-24	9		Bark
-23	9		Bark
-22	9		Bark
-21	9		Bark
-20	9		Bark
-19	9		Bark
-18	9		Bark
-17	9		Bark
-16	9		Bark
-15	9		Bark
-14	9		Bark
-13	9		Bark
-12	9		Bark
-11	9		Bark
-10	9		Bark
-9	9		Bark
-8	9		Bark
-7	9		Bark
-6	9		Bark
-5	9		Bark
-4	9		Bark
-3	9		Bark
-2	9		Bark
-1	9		Bark
0	9		Bark
1	9		Bark
2	9		Bark
3	9		Bark
4	9		Bark
5	9		Bark
6	9		Bark
7	9		Bark
8	9		Bark
9	9		Bark
10	9		Bark
11	9		Bark
12	9		Bark
13	9		Bark
14	9		Bark
15	9		Bark
16	9		Bark
17	9		Bark
18	9		Bark
19	9		Bark
20	9		Bark
21	9		Bark
22	9		Bark
23	9		Bark
24	9		Bark
25	9		Bark
26	9		Bark
27	9		Bark
28	9		Bark
29	9		Bark
30	9		Bark
31	9		Bark
32	9		Bark
33	9		Bark
34	9		Bark
35	9		Bark
36	9		Bark
37	9		Bark
38	9		Bark
39	9		Bark
40	9		Bark
41	9		Bark
42	9		Bark
43	9		Bark
44	9		Bark
45	9		Bark
46	9		Bark
47	9		Bark
48	9		Bark
49	9		Bark
50	9		Bark
51	9		Bark
52	9		Bark
53	9		Bark
54	9		Bark
55	9		Bark
56	9		Bark
57	9		Bark
58	9		Bark
59	9		Bark
60	9		Bark
-30	10		Bark
-29	10		Bark
-28	10		Bark
-27	10		Bark
-26	10		Bark
-25	10		Bark
-24	10		Bark
-23	10		Bark
-22	10		Bark
-21	10		Bark
-20	10		Bark
-19	10		Bark
-18	10		Bark
-17	10		Bark
-16	10		Bark
-15	10		Bark
-14	10		Bark
-13	10		Bark
-12	10		Bark
-11	10		Bark
-10	10		Bark
-9	10		Bark
-8	10		Bark
-7	10		Bark
-6	10		Bark
-5	10		Bark
-4	10		Bark
-3	10		Bark
-2	10		Bark
-1	10		Bark
0	10		Bark
1	10		Bark
2	10		Bark
3	10		Bark
4	10		Bark
5	10		Bark
6	10		Bark
7	10		Bark
8	10		Bark
9	10		Bark
10	10		Bark
11	10		Bark
12	10		Bark
13	10		Bark
14	10		Bark
15	10		Bark
16	10		Bark
17	10		Bark
18	10		Bark
19	10		Bark
20	10		Bark
21	10		Bark
22	10		Bark
23	10		Bark
24	10		Bark
25	10		Bark
26	10		Bark
27	10		Bark
28	10		Bark
29	10		Bark
30	10		Bark
31	10		Bark
32	10		Bark
33	10		Bark
34	10		Bark
35	10		Bark
36	10		Bark
37	10		Bark
38	10		Bark
39	10		Bark
40	10		Bark
41	10		Bark
42	10		Bark
43	10		Bark
44	10		Bark
45	10		Bark
46	10		Bark
47	10		Bark
48	10		Bark
49	10		Bark
50	10		Bark
51	10		Bark
52	10		Bark
53	10		Bark
54	10		Bark
55	10		Bark
56	10		Bark
57	10		Bark
58	10		Bark
59	10		Bark
60	10		Bark
-30	11		Bark
-29	11		Bark
-28	11		Bark
-27	11		Bark
-26	11		Bark
-25	11		Bark
-24	11		Bark
-23	11		Bark
-22	11		Bark
-21	11		Bark
-20	11		Bark
-19	11		Bark
-18	11		Bark
-17	11		Bark
-16	11		Bark
-15	11		Bark
-14	11		Bark
-13	11		Bark
-12	11		Bark
-11	11		Bark
-10	11		Bark
-9	11		Bark
-8	11		Bark
-7	11		Bark
-6	11		Bark
-5	11		Bark
-4	11		Bark
-3	11		Bark
-2	11		Bark
-1	11		Bark
0	11		Bark
1	11		Bark
2	11		Bark
3	11		Bark
4	11		Bark
5	11		Bark
6	11		Bark
7	11		Bark
8	11		Bark
9	11		Bark
10	11		Bark
11	11		Bark
12	11		Bark
13	11		Bark
14	11		Bark
15	11		Bark
16	11		Bark
17	11		Bark
18	11		Bark
19	11		Bark
20	11		Bark
21	11		Bark
22	11		Bark
23	11		Bark
24	11		Bark
25	11		Bark
26	11		Bark
27	11		Bark
28	11		Bark
29	11		Bark
30	11		Bark
31	11		Bark
32	11		Bark
33	11		Bark
34	11		Bark
35	11		Bark
36	11		Bark
37	11		Bark
38	11		Bark
39	11		Bark
40	11		Bark
41	11		Bark
42	11		Bark
43	11		Bark
44	11		Bark
45	11		Bark
46	11		Bark
47	11		Bark
48	11		Bark
49	11		Bark
50	11		Bark
51	11		Bark
52	11		Bark
53	11		Bark
54	11		Bark
55	11		Bark
56	11		Bark
57	11		Bark
58	11		Bark
59	11		Bark
60	11		Bark
-30	12		Bark
-29	12		Bark
-28	12		Bark
-27	12		Bark
-26	12		Bark
-25	12		Bark
-24	12		Bark
-23	12		Bark
-22	12		Bark
-21	12		Bark
-20	12		Bark
-19	12		Bark
-18	12		Bark
-17	12		Bark
-16	12		Bark
-15	12		Bark
-14	12		Bark
-13	12		Bark
-12	12		Bark
-11	12		Bark
-10	12		Bark
-9	12		Bark
-8	12		Bark
-7	12		Bark
-6	12		Bark
-5	12		Bark
-4	12		Bark
-3	12		Bark
-2	12		Bark
-1	12		Bark
0	12		Bark
1	12		Bark
2	12		Bark
3	12		Bark
4	12		Bark
5	12		Bark
6	12		Bark
7	12		Bark
8	12		Bark
9	12		Bark
10	12		Bark
11	12		Bark
12	12		Bark
13	12		Bark
14	12		Bark
15	12		Bark
16	12		Bark
17	12		Bark
18	12		Bark
19	12		Bark
20	12		Bark
21	12		Bark
22	12		Bark
23	12		Bark
24	12		Bark
25	12		Bark
26	12		Bark
27	12		Bark
28	12		Bark
29	12		Bark
30	12		Bark
31	12		Bark
32	12		Bark
33	12		Bark
34	12		Bark
35	12		Bark
36	12		Bark
37	12		Bark
38	12		Bark
39	12		Bark
40	12		Bark
41	12		Bark
42	12		Bark
43	12		Bark
44	12		Bark
45	12		Bark
46	12		Bark
47	12		Bark
48	12		Bark
49	12		Bark
50	12		Bark
51	12		Bark
52	12		Bark
53	12		Bark
54	12		Bark
55	12		Bark
56	12		Bark
57	12		Bark
58	12		Bark
59	12		Bark
60	12		Bark
-30	13		Restraint
-29	13		Restraint
-28	13		Restraint
-27	13		Restraint
-26	13		Restraint
-25	13		Restraint
-24	13		Restraint
-23	13		Restraint
-22	13		Restraint
-21	13		Restraint
-20	13		Restraint
-19	13		Restraint
-18	13		Restraint
-17	13		Restraint
-16	13		Restraint
-15	13		Restraint
-14	13		Restraint
-13	13		Restraint
-12	13		Restraint
-11	13		Restraint
-10	13		Restraint
-9	13		Restraint
-8	13		Restraint
-7	13		Restraint
-6	13		Restraint
-5	13		Restraint
-4	13		Restraint
-3	13		Restraint
-2	13		Restraint
-1	13		Restraint
0	13		Restraint
1	13		Restraint
2	13		Restraint
3	13		Restraint
4	13		Restraint
5	13		Restraint
6	13		Restraint
7	13		Restraint
8	13		Restraint
9	13		Restraint
10	13		Restraint
11	13		Restraint
12	13		Restraint
13	13		Restraint
14	13		Restraint
15	13		Restraint
16	13		Restraint
17	13		Restraint
18	13		Restraint
19	13		Restraint
20	13		Restraint
21	13		Restraint
22	13		Restraint
23	13		Restraint
24	13		Restraint
25	13		Restraint
26	13		Restraint
27	13		Restraint
28	13		Restraint
29	13		Restraint
30	13		Restraint
31	13		Restraint
32	13		Restraint
33	13		Restraint
34	13		Restraint
35	13		Restraint
36	13		Restraint
37	13		Restraint
38	13		Restraint
39	13		Restraint
40	13		Restraint
41	13		Restraint
42	13		Restraint
43	13		Restraint
44	13		Restraint
45	13		Restraint
46	13		Restraint
47	13		Restraint
48	13		Restraint
49	13		Restraint
50	13		Restraint
51	13		Restraint
52	13		Restraint
53	13		Restraint
54	13		Restraint
55	13		Restraint
56	13		Restraint
57	13		Restraint
58	13		Restraint
59	13		Restraint
60	13		Restraint
-30	15		Restraint
-29	15		Restraint
-28	15		Restraint
-27	15		Restraint
-26	15		Restraint
-25	15		Restraint
-24	15		Restraint
-23	15		Restraint
-22	15		Restraint
-21	15		Restraint
-20	15		Restraint
-19	15		Restraint
-18	15		Restraint
-17	15		Restraint
-16	15		Restraint
-15	15		Restraint
-14	15		Restraint
-13	15		Restraint
-12	15		Restraint
-11	15		Restraint
-10	15		Restraint
-9	15		Restraint
-8	15		Restraint
-7	15		Restraint
-6	15		Restraint
-5	15		Restraint
-4	15		Restraint
-3	15		Restraint
-2	15		Restraint
-1	15		Restraint
0	15		Restraint
1	15		Restraint
2	15		Restraint
3	15		Restraint
4	15		Restraint
5	15		Restraint
6	15		Restraint
7	15		Restraint
8	15		Restraint
9	15		Restraint
10	15		Restraint
11	15		Restraint
12	15		Restraint
13	15		Restraint
14	15		Restraint
15	15		Restraint
16	15		Restraint
17	15		Restraint
18	15		Restraint
19	15		Restraint
20	15		Restraint
21	15		Restraint
22	15		Restraint
23	15		Restraint
24	15		Restraint
25	15		Restraint
26	15		Restraint
27	15		Restraint
28	15		Restraint
29	15		Restraint
30	15		Restraint
31	15		Restraint
32	15		Restraint
33	15		Restraint
34	15		Restraint
35	15		Restraint
36	15		Restraint
37	15		Restraint
38	15		Restraint
39	15		Restraint
40	15		Restraint
41	15		Restraint
42	15		Restraint
43	15		Restraint
44	15		Restraint
45	15		Restraint
46	15		Restraint
47	15		Restraint
48	15		Restraint
49	15		Restraint
50	15		Restraint
51	15		Restraint
52	15		Restraint
53	15		Restraint
54	15		Restraint
55	15		Restraint
56	15		Restraint
57	15		Restraint
58	15		Restraint
59	15		Restraint
60	15		Restraint
-30	16		Restraint
-29	16		Restraint
-28	16		Restraint
-27	16		Restraint
-26	16		Restraint
-25	16		Restraint
-24	16		Restraint
-23	16		Restraint
-22	16		Restraint
-21	16		Restraint
-20	16		Restraint
-19	16		Restraint
-18	16		Restraint
-17	16		Restraint
-16	16		Restraint
-15	16		Restraint
-14	16		Restraint
-13	16		Restraint
-12	16		Restraint
-11	16		Restraint
-10	16		Restraint
-9	16		Restraint
-8	16		Restraint
-7	16		Restraint
-6	16		Restraint
-5	16		Restraint
-4	16		Restraint
-3	16		Restraint
-2	16		Restraint
-1	16		Restraint
0	16		Restraint
1	16		Restraint
2	16		Restraint
3	16		Restraint
4	16		Restraint
5	16		Restraint
6	16		Restraint
7	16		Restraint
8	16		Restraint
9	16		Restraint
10	16		Restraint
11	16		Restraint
12	16		Restraint
13	16		Restraint
14	16		Restraint
15	16		Restraint
16	16		Restraint
17	16		Restraint
18	16		Restraint
19	16		Restraint
20	16		Restraint
21	16		Restraint
22	16		Restraint
23	16		Restraint
24	16		Restraint
25	16		Restraint
26	16		Restraint
27	16		Restraint
28	16		Restraint
29	16		Restraint
30	16		Restraint
31	16		Restraint
32	16		Restraint
33	16		Restraint
34	16		Restraint
35	16		Restraint
36	16		Restraint
37	16		Restraint
38	16		Restraint
39	16		Restraint
40	16		Restraint
41	16		Restraint
42	16		Restraint
43	16		Restraint
44	16		Restraint
45	16		Restraint
46	16		Restraint
47	16		Restraint
48	16		Restraint
49	16		Restraint
50	16		Restraint
51	16		Restraint
52	16		Restraint
53	16		Restraint
54	16		Restraint
55	16		Restraint
56	16		Restraint
57	16		Restraint
58	16		Restraint
59	16		Restraint
60	16		Restraint
-30	17		Electrical stimulus
-29	17		Electrical stimulus
-28	17		Electrical stimulus
-27	17		Electrical stimulus
-26	17		Electrical stimulus
-25	17		Electrical stimulus
-24	17		Electrical stimulus
-23	17		Electrical stimulus
-22	17		Electrical stimulus
-21	17		Electrical stimulus
-20	17		Electrical stimulus
-19	17		Electrical stimulus
-18	17		Electrical stimulus
-17	17		Electrical stimulus
-16	17		Electrical stimulus
-15	17		Electrical stimulus
-14	17		Electrical stimulus
-13	17		Electrical stimulus
-12	17		Electrical stimulus
-11	17		Electrical stimulus
-10	17		Electrical stimulus
-9	17		Electrical stimulus
-8	17		Electrical stimulus
-7	17		Electrical stimulus
-6	17		Electrical stimulus
-5	17		Electrical stimulus
-4	17		Electrical stimulus
-3	17		Electrical stimulus
-2	17		Electrical stimulus
-1	17		Electrical stimulus
0	17		Electrical stimulus
1	17		Electrical stimulus
2	17		Electrical stimulus
3	17		Electrical stimulus
4	17		Electrical stimulus
5	17		Electrical stimulus
6	17		Electrical stimulus
7	17		Electrical stimulus
8	17		Electrical stimulus
9	17		Electrical stimulus
10	17		Electrical stimulus
11	17		Electrical stimulus
12	17		Electrical stimulus
13	17		Electrical stimulus
14	17		Electrical stimulus
15	17		Electrical stimulus
16	17		Electrical stimulus
17	17		Electrical stimulus
18	17		Electrical stimulus
19	17		Electrical stimulus
20	17		Electrical stimulus
21	17		Electrical stimulus
22	17		Electrical stimulus
23	17		Electrical stimulus
24	17		Electrical stimulus
25	17		Electrical stimulus
26	17		Electrical stimulus
27	17		Electrical stimulus
28	17		Electrical stimulus
29	17		Electrical stimulus
30	17		Electrical stimulus
31	17		Electrical stimulus
32	17		Electrical stimulus
33	17		Electrical stimulus
34	17		Electrical stimulus
35	17		Electrical stimulus
36	17		Electrical stimulus
37	17		Electrical stimulus
38	17		Electrical stimulus
39	17		Electrical stimulus
40	17		Electrical stimulus
41	17		Electrical stimulus
42	17		Electrical stimulus
43	17		Electrical stimulus
44	17		Electrical stimulus
45	17		Electrical stimulus
46	17		Electrical stimulus
47	17		Electrical stimulus
48	17		Electrical stimulus
49	17		Electrical stimulus
50	17		Electrical stimulus
51	17		Electrical stimulus
52	17		Electrical stimulus
53	17		Electrical stimulus
54	17		Electrical stimulus
55	17		Electrical stimulus
56	17		Electrical stimulus
57	17		Electrical stimulus
58	17		Electrical stimulus
59	17		Electrical stimulus
60	17		Electrical stimulus
-30	18		Electrical stimulus
-29	18		Electrical stimulus
-28	18		Electrical stimulus
-27	18		Electrical stimulus
-26	18		Electrical stimulus
-25	18		Electrical stimulus
-24	18		Electrical stimulus
-23	18		Electrical stimulus
-22	18		Electrical stimulus
-21	18		Electrical stimulus
-20	18		Electrical stimulus
-19	18		Electrical stimulus
-18	18		Electrical stimulus
-17	18		Electrical stimulus
-16	18		Electrical stimulus
-15	18		Electrical stimulus
-14	18		Electrical stimulus
-13	18		Electrical stimulus
-12	18		Electrical stimulus
-11	18		Electrical stimulus
-10	18		Electrical stimulus
-9	18		Electrical stimulus
-8	18		Electrical stimulus
-7	18		Electrical stimulus
-6	18		Electrical stimulus
-5	18		Electrical stimulus
-4	18		Electrical stimulus
-3	18		Electrical stimulus
-2	18		Electrical stimulus
-1	18		Electrical stimulus
0	18		Electrical stimulus
1	18		Electrical stimulus
2	18		Electrical stimulus
3	18		Electrical stimulus
4	18		Electrical stimulus
5	18		Electrical stimulus
6	18		Electrical stimulus
7	18		Electrical stimulus
8	18		Electrical stimulus
9	18		Electrical stimulus
10	18		Electrical stimulus
11	18		Electrical stimulus
12	18		Electrical stimulus
13	18		Electrical stimulus
14	18		Electrical stimulus
15	18		Electrical stimulus
16	18		Electrical stimulus
17	18		Electrical stimulus
18	18		Electrical stimulus
19	18		Electrical stimulus
20	18		Electrical stimulus
21	18		Electrical stimulus
22	18		Electrical stimulus
23	18		Electrical stimulus
24	18		Electrical stimulus
25	18		Electrical stimulus
26	18		Electrical stimulus
27	18		Electrical stimulus
28	18		Electrical stimulus
29	18		Electrical stimulus
30	18		Electrical stimulus
31	18		Electrical stimulus
32	18		Electrical stimulus
33	18		Electrical stimulus
34	18		Electrical stimulus
35	18		Electrical stimulus
36	18		Electrical stimulus
37	18		Electrical stimulus
38	18		Electrical stimulus
39	18		Electrical stimulus
40	18		Electrical stimulus
41	18		Electrical stimulus
42	18		Electrical stimulus
43	18		Electrical stimulus
44	18		Electrical stimulus
45	18		Electrical stimulus
46	18		Electrical stimulus
47	18		Electrical stimulus
48	18		Electrical stimulus
49	18		Electrical stimulus
50	18		Electrical stimulus
51	18		Electrical stimulus
52	18		Electrical stimulus
53	18		Electrical stimulus
54	18		Electrical stimulus
55	18		Electrical stimulus
56	18		Electrical stimulus
57	18		Electrical stimulus
58	18		Electrical stimulus
59	18		Electrical stimulus
60	18		Electrical stimulus
-30	19		Electrical stimulus
-29	19		Electrical stimulus
-28	19		Electrical stimulus
-27	19		Electrical stimulus
-26	19		Electrical stimulus
-25	19		Electrical stimulus
-24	19		Electrical stimulus
-23	19		Electrical stimulus
-22	19		Electrical stimulus
-21	19		Electrical stimulus
-20	19		Electrical stimulus
-19	19		Electrical stimulus
-18	19		Electrical stimulus
-17	19		Electrical stimulus
-16	19		Electrical stimulus
-15	19		Electrical stimulus
-14	19		Electrical stimulus
-13	19		Electrical stimulus
-12	19		Electrical stimulus
-11	19		Electrical stimulus
-10	19		Electrical stimulus
-9	19		Electrical stimulus
-8	19		Electrical stimulus
-7	19		Electrical stimulus
-6	19		Electrical stimulus
-5	19		Electrical stimulus
-4	19		Electrical stimulus
-3	19		Electrical stimulus
-2	19		Electrical stimulus
-1	19		Electrical stimulus
0	19		Electrical stimulus
1	19		Electrical stimulus
2	19		Electrical stimulus
3	19		Electrical stimulus
4	19		Electrical stimulus
5	19		Electrical stimulus
6	19		Electrical stimulus
7	19		Electrical stimulus
8	19		Electrical stimulus
9	19		Electrical stimulus
10	19		Electrical stimulus
11	19		Electrical stimulus
12	19		Electrical stimulus
13	19		Electrical stimulus
14	19		Electrical stimulus
15	19		Electrical stimulus
16	19		Electrical stimulus
17	19		Electrical stimulus
18	19		Electrical stimulus
19	19		Electrical stimulus
20	19		Electrical stimulus
21	19		Electrical stimulus
22	19		Electrical stimulus
23	19		Electrical stimulus
24	19		Electrical stimulus
25	19		Electrical stimulus
26	19		Electrical stimulus
27	19		Electrical stimulus
28	19		Electrical stimulus
29	19		Electrical stimulus
30	19		Electrical stimulus
31	19		Electrical stimulus
32	19		Electrical stimulus
33	19		Electrical stimulus
34	19		Electrical stimulus
35	19		Electrical stimulus
36	19		Electrical stimulus
37	19		Electrical stimulus
38	19		Electrical stimulus
39	19		Electrical stimulus
40	19		Electrical stimulus
41	19		Electrical stimulus
42	19		Electrical stimulus
43	19		Electrical stimulus
44	19		Electrical stimulus
45	19		Electrical stimulus
46	19		Electrical stimulus
47	19		Electrical stimulus
48	19		Electrical stimulus
49	19		Electrical stimulus
50	19		Electrical stimulus
51	19		Electrical stimulus
52	19		Electrical stimulus
53	19		Electrical stimulus
54	19		Electrical stimulus
55	19		Electrical stimulus
56	19		Electrical stimulus
57	19		Electrical stimulus
58	19		Electrical stimulus
59	19		Electrical stimulus
60	19		Electrical stimulus
-30	20		Electrical stimulus
-29	20		Electrical stimulus
-28	20		Electrical stimulus
-27	20		Electrical stimulus
-26	20		Electrical stimulus
-25	20		Electrical stimulus
-24	20		Electrical stimulus
-23	20		Electrical stimulus
-22	20		Electrical stimulus
-21	20		Electrical stimulus
-20	20		Electrical stimulus
-19	20		Electrical stimulus
-18	20		Electrical stimulus
-17	20		Electrical stimulus
-16	20		Electrical stimulus
-15	20		Electrical stimulus
-14	20		Electrical stimulus
-13	20		Electrical stimulus
-12	20		Electrical stimulus
-11	20		Electrical stimulus
-10	20		Electrical stimulus
-9	20		Electrical stimulus
-8	20		Electrical stimulus
-7	20		Electrical stimulus
-6	20		Electrical stimulus
-5	20		Electrical stimulus
-4	20		Electrical stimulus
-3	20		Electrical stimulus
-2	20		Electrical stimulus
-1	20		Electrical stimulus
0	20		Electrical stimulus
1	20		Electrical stimulus
2	20		Electrical stimulus
3	20		Electrical stimulus
4	20		Electrical stimulus
5	20		Electrical stimulus
6	20		Electrical stimulus
7	20		Electrical stimulus
8	20		Electrical stimulus
9	20		Electrical stimulus
10	20		Electrical stimulus
11	20		Electrical stimulus
12	20		Electrical stimulus
13	20		Electrical stimulus
14	20		Electrical stimulus
15	20		Electrical stimulus
16	20		Electrical stimulus
17	20		Electrical stimulus
18	20		Electrical stimulus
19	20		Electrical stimulus
20	20		Electrical stimulus
21	20		Electrical stimulus
22	20		Electrical stimulus
23	20		Electrical stimulus
24	20		Electrical stimulus
25	20		Electrical stimulus
26	20		Electrical stimulus
27	20		Electrical stimulus
28	20		Electrical stimulus
29	20		Electrical stimulus
30	20		Electrical stimulus
31	20		Electrical stimulus
32	20		Electrical stimulus
33	20		Electrical stimulus
34	20		Electrical stimulus
35	20		Electrical stimulus
36	20		Electrical stimulus
37	20		Electrical stimulus
38	20		Electrical stimulus
39	20		Electrical stimulus
40	20		Electrical stimulus
41	20		Electrical stimulus
42	20		Electrical stimulus
43	20		Electrical stimulus
44	20		Electrical stimulus
45	20		Electrical stimulus
46	20		Electrical stimulus
47	20		Electrical stimulus
48	20		Electrical stimulus
49	20		Electrical stimulus
50	20		Electrical stimulus
51	20		Electrical stimulus
52	20		Electrical stimulus
53	20		Electrical stimulus
54	20		Electrical stimulus
55	20		Electrical stimulus
56	20		Electrical stimulus
57	20		Electrical stimulus
58	20		Electrical stimulus
59	20		Electrical stimulus
60	20		Electrical stimulus
-30	21		Bark
-29	21		Bark
-28	21		Bark
-27	21		Bark
-26	21		Bark
-25	21		Bark
-24	21		Bark
-23	21		Bark
-22	21		Bark
-21	21		Bark
-20	21		Bark
-19	21		Bark
-18	21		Bark
-17	21		Bark
-16	21		Bark
-15	21		Bark
-14	21		Bark
-13	21		Bark
-12	21		Bark
-11	21		Bark
-10	21		Bark
-9	21		Bark
-8	21		Bark
-7	21		Bark
-6	21		Bark
-5	21		Bark
-4	21		Bark
-3	21		Bark
-2	21		Bark
-1	21		Bark
0	21		Bark
1	21		Bark
2	21		Bark
3	21		Bark
4	21		Bark
5	21		Bark
6	21		Bark
7	21		Bark
8	21		Bark
9	21		Bark
10	21		Bark
11	21		Bark
12	21		Bark
13	21		Bark
14	21		Bark
15	21		Bark
16	21		Bark
17	21		Bark
18	21		Bark
19	21		Bark
20	21		Bark
21	21		Bark
22	21		Bark
23	21		Bark
24	21		Bark
25	21		Bark
26	21		Bark
27	21		Bark
28	21		Bark
29	21		Bark
30	21		Bark
31	21		Bark
32	21		Bark
33	21		Bark
34	21		Bark
35	21		Bark
36	21		Bark
37	21		Bark
38	21		Bark
39	21		Bark
40	21		Bark
41	21		Bark
42	21		Bark
43	21		Bark
44	21		Bark
45	21		Bark
46	21		Bark
47	21		Bark
48	21		Bark
49	21		Bark
50	21		Bark
51	21		Bark
52	21		Bark
53	21		Bark
54	21		Bark
55	21		Bark
56	21		Bark
57	21		Bark
58	21		Bark
59	21		Bark
60	21		Bark
-30	22		Bark
-29	22		Bark
-28	22		Bark
-27	22		Bark
-26	22		Bark
-25	22		Bark
-24	22		Bark
-23	22		Bark
-22	22		Bark
-21	22		Bark
-20	22		Bark
-19	22		Bark
-18	22		Bark
-17	22		Bark
-16	22		Bark
-15	22		Bark
-14	22		Bark
-13	22		Bark
-12	22		Bark
-11	22		Bark
-10	22		Bark
-9	22		Bark
-8	22		Bark
-7	22		Bark
-6	22		Bark
-5	22		Bark
-4	22		Bark
-3	22		Bark
-2	22		Bark
-1	22		Bark
0	22		Bark
1	22		Bark
2	22		Bark
3	22		Bark
4	22		Bark
5	22		Bark
6	22		Bark
7	22		Bark
8	22		Bark
9	22		Bark
10	22		Bark
11	22		Bark
12	22		Bark
13	22		Bark
14	22		Bark
15	22		Bark
16	22		Bark
17	22		Bark
18	22		Bark
19	22		Bark
20	22		Bark
21	22		Bark
22	22		Bark
23	22		Bark
24	22		Bark
25	22		Bark
26	22		Bark
27	22		Bark
28	22		Bark
29	22		Bark
30	22		Bark
31	22		Bark
32	22		Bark
33	22		Bark
34	22		Bark
35	22		Bark
36	22		Bark
37	22		Bark
38	22		Bark
39	22		Bark
40	22		Bark
41	22		Bark
42	22		Bark
43	22		Bark
44	22		Bark
45	22		Bark
46	22		Bark
47	22		Bark
48	22		Bark
49	22		Bark
50	22		Bark
51	22		Bark
52	22		Bark
53	22		Bark
54	22		Bark
55	22		Bark
56	22		Bark
57	22		Bark
58	22		Bark
59	22		Bark
60	22		Bark
-30	23		Bark
-29	23		Bark
-28	23		Bark
-27	23		Bark
-26	23		Bark
-25	23		Bark
-24	23		Bark
-23	23		Bark
-22	23		Bark
-21	23		Bark
-20	23		Bark
-19	23		Bark
-18	23		Bark
-17	23		Bark
-16	23		Bark
-15	23		Bark
-14	23		Bark
-13	23		Bark
-12	23		Bark
-11	23		Bark
-10	23		Bark
-9	23		Bark
-8	23		Bark
-7	23		Bark
-6	23		Bark
-5	23		Bark
-4	23		Bark
-3	23		Bark
-2	23		Bark
-1	23		Bark
0	23		Bark
1	23		Bark
2	23		Bark
3	23		Bark
4	23		Bark
5	23		Bark
6	23		Bark
7	23		Bark
8	23		Bark
9	23		Bark
10	23		Bark
11	23		Bark
12	23		Bark
13	23		Bark
14	23		Bark
15	23		Bark
16	23		Bark
17	23		Bark
18	23		Bark
19	23		Bark
20	23		Bark
21	23		Bark
22	23		Bark
23	23		Bark
24	23		Bark
25	23		Bark
26	23		Bark
27	23		Bark
28	23		Bark
29	23		Bark
30	23		Bark
31	23		Bark
32	23		Bark
33	23		Bark
34	23		Bark
35	23		Bark
36	23		Bark
37	23		Bark
38	23		Bark
39	23		Bark
40	23		Bark
41	23		Bark
42	23		Bark
43	23		Bark
44	23		Bark
45	23		Bark
46	23		Bark
47	23		Bark
48	23		Bark
49	23		Bark
50	23		Bark
51	23		Bark
52	23		Bark
53	23		Bark
54	23		Bark
55	23		Bark
56	23		Bark
57	23		Bark
[truncated: 5,190 more rows]
[truncated: 46 more columns]

## Sheet: Plasma cortisol Time series
Time_pt	Day	Group	SheepID	Cortisol	Cov
0	1	Control	1	68.8132	68.8132
10	1	Control	1	39.3454	68.8132
20	1	Control	1	41.7259	68.8132
30	1	Control	1	48.8572	68.8132
60	1	Control	1	12.8059	68.8132
0	1	Control	2	59.4302	59.4302
10	1	Control	2	37.6729	59.4302
20	1	Control	2	87.3355	59.4302
30	1	Control	2	27.8284	59.4302
60	1	Control	2	14.7372	59.4302
0	1	Control	3	106.585	106.585
10	1	Control	3	92.8684	106.585
20	1	Control	3	96.4385	106.585
30	1	Control	3	47.9932	106.585
60	1	Control	3	16.7375	106.585
0	1	Control	4	125.812	125.812
10	1	Control	4	115.534	125.812
20	1	Control	4	77.6826	125.812
30	1	Control	4	44.7462	125.812
60	1	Control	4	15.3948	125.812
0	1	Beep	5	9.14473	9.14473
10	1	Beep	5	15.5212	9.14473
20	1	Beep	5	15.5945	9.14473
30	1	Beep	5	35.451	9.14473
60	1	Beep	5	19.9615	9.14473
0	1	Beep	6	8.17783	8.17783
10	1	Beep	6	10.2392	8.17783
20	1	Beep	6	4.14506	8.17783
30	1	Beep	6	16.788	8.17783
60	1	Beep	6	15.7296	8.17783
0	1	Beep	7	5.69504	5.69504
10	1	Beep	7	12.4186	5.69504
20	1	Beep	7	1.78073	5.69504
30	1	Beep	7	18.1363	5.69504
60	1	Beep	7	4.84431	5.69504
0	1	Beep	8	12.1538	12.1538
10	1	Beep	8	16.5472	12.1538
20	1	Beep	8	4.41806	12.1538
30	1	Beep	8	12.017	12.1538
60	1	Beep	8	1.96333	12.1538
0	1	Bark	9	6.52651	6.52651
10	1	Bark	9	46.4592	6.52651
20	1	Bark	9	37.2978	6.52651
30	1	Bark	9	60.0782	6.52651
60	1	Bark	9	3.19417	6.52651
0	1	Bark	10	1.54842	1.54842
10	1	Bark	10	42.2473	1.54842
20	1	Bark	10	43.7479	1.54842
30	1	Bark	10	37.7378	1.54842
60	1	Bark	10	1.64594	1.54842
0	1	Bark	11	2.52046	2.52046
10	1	Bark	11	59.9733	2.52046
20	1	Bark	11	10.648	2.52046
30	1	Bark	11	14.7311	2.52046
60	1	Bark	11	8.3231	2.52046
0	1	Bark	12	19.4005	19.4005
10	1	Bark	12	40.7772	19.4005
20	1	Bark	12	52.6319	19.4005
30	1	Bark	12	63.8891	19.4005
60	1	Bark	12	20.1501	19.4005
0	1	Restraint	12	3.92323	3.92323
10	1	Restraint	13	45.5277	3.92323
20	1	Restraint	13	25.1486	3.92323
30	1	Restraint	13	25.0504	3.92323
60	1	Restraint	13	3.88807	3.92323
0	1	Restraint	14	7.17232	7.17232
10	1	Restraint	14	16.6954	7.17232
20	1	Restraint	14	7.04977	7.17232
30	1	Restraint	14	10.1306	7.17232
60	1	Restraint	14	7.20791	7.17232
0	1	Restraint	15	6.56928	6.56928
10	1	Restraint	15	60.0837	6.56928
20	1	Restraint	15	85.7883	6.56928
30	1	Restraint	15	95.9872	6.56928
60	1	Restraint	15	20.2651	6.56928
0	1	Restraint	16	27.0585	27.0585
10	1	Restraint	16	111.425	27.0585
20	1	Restraint	16	54.3254	27.0585
30	1	Restraint	16	75.7461	27.0585
60	1	Restraint	16	16.3862	27.0585
0	1	Electrical stimulus	17	0.800092	0.800092
10	1	Electrical stimulus	17	44.7394	0.800092
20	1	Electrical stimulus	17	40.545	0.800092
30	1	Electrical stimulus	17	33.1552	0.800092
60	1	Electrical stimulus	17	6.91235	0.800092
0	1	Electrical stimulus	18	5.60282	5.60282
10	1	Electrical stimulus	18	71.1449	5.60282
20	1	Electrical stimulus	18	44.0812	5.60282
30	1	Electrical stimulus	18	45.2052	5.60282
60	1	Electrical stimulus	18	7.63521	5.60282
0	1	Electrical stimulus	19	3.76328	3.76328
10	1	Electrical stimulus	19	12.5258	3.76328
20	1	Electrical stimulus	19	14.3728	3.76328
30	1	Electrical stimulus	19	16.2322	3.76328
60	1	Electrical stimulus	19	2.93284	3.76328
0	1	Electrical stimulus	20	9.80402	9.80402
10	1	Electrical stimulus	20	66.4821	9.80402
20	1	Electrical stimulus	20	48.466	9.80402
30	1	Electrical stimulus	20	12.3179	9.80402
60	1	Electrical stimulus	20	2.41417	9.80402
0	2	Bark	21	25.3152	25.3152
10	2	Bark	21	158.287	25.3152
20	2	Bark	21	163.93	25.3152
30	2	Bark	21	207.946	25.3152
60	2	Bark	21	46.5381	25.3152
0	2	Bark	22	1.27256	1.27256
10	2	Bark	22	25.4835	1.27256
20	2	Bark	22	25.6885	1.27256
30	2	Bark	22	44.2888	1.27256
60	2	Bark	22	2.68183	1.27256
0	2	Bark	23	1.4756	1.4756
10	2	Bark	23	110.153	1.4756
20	2	Bark	23	124.905	1.4756
30	2	Bark	23	112.079	1.4756
60	2	Bark	23	20.2882	1.4756
0	2	Bark	24	12.9385	12.9385
10	2	Bark	24	111.124	12.9385
20	2	Bark	24	160.234	12.9385
30	2	Bark	24	235.216	12.9385
60	2	Bark	24	56.6105	12.9385
0	2	Restraint	25	48.1869	48.1869
10	2	Restraint	25	159.434	48.1869
20	2	Restraint	25	198.258	48.1869
30	2	Restraint	25	90.8849	48.1869
60	2	Restraint	25	11.5155	48.1869
0	2	Restraint	26	9.89784	9.89784
10	2	Restraint	26	71.5222	9.89784
20	2	Restraint	26	33.4402	9.89784
30	2	Restraint	26	10.1539	9.89784
60	2	Restraint	26	4.01368	9.89784
0	2	Restraint	27	27.0177	27.0177
10	2	Restraint	27	68.0756	27.0177
20	2	Restraint	27	83.0665	27.0177
30	2	Restraint	27	98.4711	27.0177
60	2	Restraint	27	26.0386	27.0177
0	2	Restraint	28	16.7444	16.7444
10	2	Restraint	28	64.2849	16.7444
20	2	Restraint	28	37.0559	16.7444
30	2	Restraint	28	62.3194	16.7444
60	2	Restraint	28	10.0685	16.7444
0	2	Electrical stimulus	29	44.8225	44.8225
10	2	Electrical stimulus	29	78.1992	44.8225
20	2	Electrical stimulus	29	29.8125	44.8225
30	2	Electrical stimulus	29	19.0312	44.8225
60	2	Electrical stimulus	29	9.37526	44.8225
0	2	Electrical stimulus	30	34.8804	34.8804
10	2	Electrical stimulus	30	68.2369	34.8804
20	2	Electrical stimulus	30	38.8284	34.8804
30	2	Electrical stimulus	30	46.5917	34.8804
60	2	Electrical stimulus	30	25.334	34.8804
0	2	Electrical stimulus	31	27.3899	27.3899
10	2	Electrical stimulus	31	106.214	27.3899
20	2	Electrical stimulus	31	99.311	27.3899
30	2	Electrical stimulus	31	55.7675	27.3899
60	2	Electrical stimulus	31	12.3224	27.3899
0	2	Electrical stimulus	32	43.1542	43.1542
10	2	Electrical stimulus	32	134.101	43.1542
20	2	Electrical stimulus	32	136.66	43.1542
30	2	Electrical stimulus	32	83.7096	43.1542
60	2	Electrical stimulus	32	25.6892	43.1542
0	2	Beep	33	39.7754	39.7754
10	2	Beep	33	56.9963	39.7754
20	2	Beep	33	20.9992	39.7754
30	2	Beep	33	13.0803	39.7754
60	2	Beep	33	9.14885	39.7754
0	2	Beep	34	57.4175	57.4175
10	2	Beep	34	74.9788	57.4175
20	2	Beep	34	38.8767	57.4175
30	2	Beep	34	75.382	57.4175
60	2	Beep	34	8.54691	57.4175
0	2	Beep	35	5.02052	5.02052
10	2	Beep	35	130.807	5.02052
20	2	Beep	35	148.268	5.02052
30	2	Beep	35	139.021	5.02052
60	2	Beep	35	52.3702	5.02052
0	2	Beep	36	29.4893	29.4893
10	2	Beep	36	111.705	29.4893
20	2	Beep	36	61.0733	29.4893
30	2	Beep	36	155.199	29.4893
60	2	Beep	36	55.4098	29.4893
0	2	Control	37	50.8637	50.8637
10	2	Control	37	114.607	50.8637
20	2	Control	37	45.1208	50.8637
30	2	Control	37	60.4753	50.8637
60	2	Control	37	51.8148	50.8637
0	2	Control	38	7.17534	7.17534
10	2	Control	38	84.9013	7.17534
20	2	Control	38	86.1686	7.17534
30	2	Control	38	76.173	7.17534
60	2	Control	38	20.9458	7.17534
0	2	Control	39	19.9153	19.9153
10	2	Control	39	43.6584	19.9153
20	2	Control	39	21.2866	19.9153
30	2	Control	39	25.9968	19.9153
60	2	Control	39	12.1273	19.9153
0	2	Control	40	8.13203	8.13203
10	2	Control	40	54.6404	8.13203
20	2	Control	40	65.7329	8.13203
30	2	Control	40	30.7308	8.13203
60	2	Control	40	3.86979	8.13203
0	3	Beep	46	109.311	109.311
10	3	Beep	46	117.367	109.311
20	3	Beep	46	105.249	109.311
30	3	Beep	46	48.1871	109.311
60	3	Beep	46	34.3844	109.311
0	3	Beep	47	11.2321	11.2321
10	3	Beep	47	101.689	11.2321
20	3	Beep	47	102.587	11.2321
30	3	Beep	47	99.0779	11.2321
60	3	Beep	47	13.783	11.2321
0	3	Beep	48	48.4982	48.4982
10	3	Beep	48	92.6864	48.4982
20	3	Beep	48	104.333	48.4982
30	3	Beep	48	96.2874	48.4982
60	3	Beep	48	23.1557	48.4982
0	3	Beep	49	94.0453	94.0453
10	3	Beep	49	179.988	94.0453
20	3	Beep	49	148.239	94.0453
30	3	Beep	49	79.2705	94.0453
60	3	Beep	49	22.7049	94.0453
0	3	Electrical stimulus	87	63.0669	63.0669
10	3	Electrical stimulus	87	92.9756	63.0669
20	3	Electrical stimulus	87	93.8649	63.0669
30	3	Electrical stimulus	87	66.2699	63.0669
60	3	Electrical stimulus	87	2.94686	63.0669
0	3	Electrical stimulus	51	30.7647	30.7647
10	3	Electrical stimulus	51	55.3369	30.7647
20	3	Electrical stimulus	51	60.9841	30.7647
30	3	Electrical stimulus	51	66.5522	30.7647
60	3	Electrical stimulus	51	12.8877	30.7647
0	3	Electrical stimulus	52	65.2999	65.2999
10	3	Electrical stimulus	52	107.724	65.2999
20	3	Electrical stimulus	52	104.185	65.2999
30	3	Electrical stimulus	52	91.6436	65.2999
60	3	Electrical stimulus	52	101.055	65.2999
0	3	Electrical stimulus	53	34.123	34.123
10	3	Electrical stimulus	53	94.0075	34.123
20	3	Electrical stimulus	53	104.641	34.123
30	3	Electrical stimulus	53	86.4633	34.123
60	3	Electrical stimulus	53	17.7747	34.123
0	3	Control	54	18.793	18.793
10	3	Control	54	21.8013	18.793
20	3	Control	54	88.6751	18.793
30	3	Control	54	29.2447	18.793
60	3	Control	54	17.5376	18.793
0	3	Control	55	55.5325	55.5325
10	3	Control	55	130.131	55.5325
20	3	Control	55	90.0293	55.5325
30	3	Control	55	49.5825	55.5325
60	3	Control	55	14.223	55.5325
0	3	Control	56	3.67547	3.67547
10	3	Control	56	22.6759	3.67547
20	3	Control	56	31.235	3.67547
30	3	Control	56	45.3496	3.67547
60	3	Control	56	10.8495	3.67547
0	3	Control	57	4.97387	4.97387
10	3	Control	57	15.447	4.97387
20	3	Control	57	28.3397	4.97387
30	3	Control	57	68.9522	4.97387
60	3	Control	57	26.012	4.97387
0	3	Bark	58	21.7339	21.7339
10	3	Bark	58	30.4513	21.7339
20	3	Bark	58	32.43	21.7339
30	3	Bark	58	55.988	21.7339
60	3	Bark	58	8.0629	21.7339
0	3	Bark	59	55.2359	55.2359
10	3	Bark	59	119.633	55.2359
20	3	Bark	59	65.0764	55.2359
30	3	Bark	59	61.889	55.2359
60	3	Bark	59	2.69781	55.2359
0	3	Bark	60	10.8375	10.8375
10	3	Bark	60	81.7941	10.8375
20	3	Bark	60	101.369	10.8375
30	3	Bark	60	112.069	10.8375
60	3	Bark	60	32.2565	10.8375
0	3	Bark	61	13.3363	13.3363
10	3	Bark	61	80.8294	13.3363
20	3	Bark	61	61.7818	13.3363
30	3	Bark	61	69.4012	13.3363
60	3	Bark	61	12.2788	13.3363
0	3	Restraint	62	18.836	18.836
10	3	Restraint	62	226.092	18.836
20	3	Restraint	62	137.113	18.836
30	3	Restraint	62	126.1	18.836
60	3	Restraint	62	20.2449	18.836
0	3	Restraint	63	16.1839	16.1839
10	3	Restraint	63	77.0747	16.1839
20	3	Restraint	63	114.785	16.1839
30	3	Restraint	63	112.585	16.1839
60	3	Restraint	63	29.9256	16.1839
0	3	Restraint	64	90.0536	90.0536
10	3	Restraint	64	199.584	90.0536
20	3	Restraint	64	189.471	90.0536
30	3	Restraint	64	199.04	90.0536
60	3	Restraint	64	89.7675	90.0536
0	3	Restraint	65	50.9383	50.9383
10	3	Restraint	65	259.507	50.9383
20	3	Restraint	65	242.415	50.9383
30	3	Restraint	65	165.11	50.9383
60	3	Restraint	65	52.0778	50.9383
0	4	Restraint	66	73.3945	73.3945
10	4	Restraint	66	167.929	73.3945
20	4	Restraint	66	112.44	73.3945
30	4	Restraint	66	80.4657	73.3945
60	4	Restraint	66	22.7823	73.3945
0	4	Restraint	67	85.7793	85.7793
10	4	Restraint	67	314.544	85.7793
20	4	Restraint	67	190.318	85.7793
30	4	Restraint	67	316.774	85.7793
60	4	Restraint	67	126.176	85.7793
0	4	Restraint	68	58.1943	58.1943
10	4	Restraint	68	111.575	58.1943
20	4	Restraint	68	43.8465	58.1943
30	4	Restraint	68	35.2506	58.1943
60	4	Restraint	68	6.87346	58.1943
0	4	Restraint	69	29.5789	29.5789
10	4	Restraint	69	109.934	29.5789
20	4	Restraint	69	67.2053	29.5789
30	4	Restraint	69	66.5097	29.5789
60	4	Restraint	69	19.0472	29.5789
0	4	Bark	70	13.1748	13.1748
10	4	Bark	70	37.3312	13.1748
20	4	Bark	70	54.3748	13.1748
30	4	Bark	70	145.028	13.1748
60	4	Bark	70	79.846	13.1748
0	4	Bark	71	8.54891	8.54891
10	4	Bark	71	45.1839	8.54891
20	4	Bark	71	42.946	8.54891
30	4	Bark	71	32.9044	8.54891
60	4	Bark	71	3.18358	8.54891
0	4	Bark	72	22.913	22.913
10	4	Bark	72	54.8917	22.913
20	4	Bark	72	49.3383	22.913
30	4	Bark	72	26.9518	22.913
60	4	Bark	72	8.45131	22.913
0	4	Bark	73	18.0932	18.0932
10	4	Bark	73	57.9679	18.0932
20	4	Bark	73	87.7751	18.0932
30	4	Bark	73	80.4187	18.0932
60	4	Bark	73	18.7353	18.0932
0	4	Beep	74	49.2316	49.2316
10	4	Beep	74	40.7968	49.2316
20	4	Beep	74	19.7198	49.2316
30	4	Beep	74	60.1944	49.2316
60	4	Beep	74	33.8655	49.2316
0	4	Beep	75	13.9902	13.9902
10	4	Beep	75	36.8137	13.9902
20	4	Beep	75	35.2669	13.9902
30	4	Beep	75	34.8346	13.9902
60	4	Beep	75	17.4528	13.9902
0	4	Beep	76	12.5839	12.5839
10	4	Beep	76	58.414	12.5839
20	4	Beep	76	70.3161	12.5839
30	4	Beep	76	65.4133	12.5839
60	4	Beep	76	42.7702	12.5839
0	4	Beep	77	14.6019	14.6019
10	4	Beep	77	45.2216	14.6019
20	4	Beep	77	81.1204	14.6019
30	4	Beep	77	82.4947	14.6019
60	4	Beep	77	37.8896	14.6019
0	4	Control	78	15.9669	15.9669
10	4	Control	78	35.3452	15.9669
20	4	Control	78	50.995	15.9669
30	4	Control	78	79.4266	15.9669
60	4	Control	78	25.5668	15.9669
0	4	Control	79	10.9906	10.9906
10	4	Control	79	75.7155	10.9906
20	4	Control	79	58.0697	10.9906
30	4	Control	79	51.6921	10.9906
60	4	Control	79	13.2362	10.9906
0	4	Control	80	9.65032	9.65032
10	4	Control	80	19.9847	9.65032
20	4	Control	80	28.5139	9.65032
30	4	Control	80	53.1297	9.65032
60	4	Control	80	14.4245	9.65032
0	4	Control	81	11.1569	11.1569
10	4	Control	81	31.2185	11.1569
20	4	Control	81	52.1118	11.1569
30	4	Control	81	51.6986	11.1569
60	4	Control	81	7.56232	11.1569
0	4	Electrical stimulus	82	6.3072	6.3072
10	4	Electrical stimulus	82	43.6703	6.3072
20	4	Electrical stimulus	82	49.1661	6.3072
30	4	Electrical stimulus	82	27.032	6.3072
60	4	Electrical stimulus	82	8.21421	6.3072
0	4	Electrical stimulus	83	5.49816	5.49816
10	4	Electrical stimulus	83	61.8123	5.49816
20	4	Electrical stimulus	83	72.3314	5.49816
30	4	Electrical stimulus	83	115.507	5.49816
60	4	Electrical stimulus	83	24.3742	5.49816
0	4	Electrical stimulus	84	4.24605	4.24605
10	4	Electrical stimulus	84	22.8659	4.24605
20	4	Electrical stimulus	84	57.9925	4.24605
30	4	Electrical stimulus	84	28.5378	4.24605
60	4	Electrical stimulus	84	11.2602	4.24605
0	4	Electrical stimulus	85	1.68329	1.68329
10	4	Electrical stimulus	85	58.407	1.68329
20	4	Electrical stimulus	85	31.6111	1.68329
30	4	Electrical stimulus	85	11.001	1.68329
60	4	Electrical stimulus	85	0.39364	1.68329
